# Supplementary material for: Pre-akinete formation in Zygnema sp. from polar habitats is associated with metabolite re-arrangement
Source: J Exp Bot. 2020 Mar 9;71(11):3314–22. doi: 10.1093/jxb/eraa123 (PMC7289716; doi:10.1093/jxb/eraa123)
Supplement: eraa123_suppl_Supplementary_Table_S1 [file eraa123_suppl_supplementary_table_s1.xlsx]

## Sheet: Summary
Supplementary table S1: Complete metabolite profiling dataset for the laboratory experiment.
Laboratory cultures from the antarctic strain Zygnema sp. C (CCALA 880) sampled at three developmental stage.
a)	Relative abundances for all reported compounds.
b)	AMDIS identification results
c)	Experiment retention times for all peaks integrated with Xcalibur
d)	Statistical evaluation of the data
Abbreviations:		Y	Young cultures 17 days after inoculation on standard Bolds's Basal Medium.
		S	Stationary phase cultures 2 months after inoculation on BBM medium.
		A	Fully developed pre-Akinetes 2 months after inoculation on BBM medium without nitrogen.

## Sheet: a) Relative_abundances
Supplementary table S1a: Relative abundances for all reported compounds.
A specific fragment was selected for the relative quantification of each compound based on the data generated with AMDIS and the corresponding peak areas were then determined at the expected compound retention times using the Xcalibur v2.2 processing software (Thermo Scientific) with the “genesis” algorithm. All peak integrations were subsequently assessed using the Xcalibur Quan browser. Missing…
Identification		From STD	Metabolites previously injected on the instrument as standards for which spectrum and retention index were saved in a home-made library.
		From LIB	Metabolites identified by comparison with available public and commercial libraries: NIST, Fiehn, Golm and Gilles Clement (IJPB Versailles, France) libraries.
		With AMDIS	Identification validated with the AMDIS software by interrogating an home-made library taking into account both the spectrum and retention index comparison.
		With MS-Search	Identification verified through interrogation of the public and commercial libraries using the MS-Search software (spectrum and retention index comparison).
Library & quantification method information		Derivatization	Different derivatization states resulting from the method; tms: trimethylsilyl derivatives; meox: methoxime derivatives
		RI	Kovats alkane-based retention index (Kovats, 1958)
		RT	Retention time as used in the Xcalibur quantification method in minutes.
		Trace ion	Trace ion used for the quantification (area under the peaks integration).
		Class	AA: Amino acids; APO: Apolar; FA: Fatty acids; OA: Organic acids; PHOSPHO: Phosphorylated compounds; SUG: Sugars; UNK: Unknown
		Selection	For metabolites giving more than one derivative, only the labelled rows (x) were kept for the differential analysis to prevent redundancies. The selection was operated as follow: - The syn- and anti- forms of methoxime derivatives (labelled meox1 and meox2) were summed to one value (assuming both were detected). - For trimethylsilyl derivatives, either only the most abundant derivative was consid…
Identification		Library & quantification method information								Area under the trace ions peaks normalized using the internal standard (Sorbitol13C6)															Averages
From	With	Metabolites	Derivatization	RI	RT (min)	Trace ion	Class	Compounds	Selection	Y_1	Y_2	Y_3	Y_4	Y_5	S_1	S_2	S_3	S_4	S_5	A_1	A_2	A_3	A_4	A_5	Y	S	A
STD	AMDIS	4-Hydroxyproline	3tms	1524	18.15	140	AA	4-Hydroxyproline$3tms	x	0.804484	0.868098	0.933837	1.43055	0.963027	0.214044	0.220805	0.250008	0.264791	0.183469	0.178092	0.169851	0.150214	0.169409	0.187676	1	0.226623	0.171048
LIB	AMDIS	α-Aminoadipate	3tms	1710	20.4	260	AA	α-Aminoadipate$3tms	x	0.607956	1.18975	1.33174	1.30257	0.567989	0.0623241	0.0911205	0.0657012	0.100434	0.0657496	0.050779	0.0173588	0.0248484	0.0188733	0.0343451	1	0.0770659	0.0292409
STD	AMDIS	Alanine	2tms	1112	11.52	116	AA	Alanine$2tms	x	0.737939	0.897306	1.1186	1.34531	0.90084	0.203014	0.207539	0.156408	0.16222	0.213168	0.0308009	0.0197678	0.0256843	0.0293134	0.0301058	1	0.18847	0.0271344
LIB	MS-Search	Alanyl-Alanine	2tms	1594	19.05	116	AA	Alanyl-Alanine$2tms	x	0.699658	0.938309	1.01349	1.56208	0.786463	0.0638812	0.0702916	0.0662001	0.103341	0.0632027	0.0322497	0.0245507	0.0546979	0.0310103	0.0537741	1	0.0733833	0.0392565
STD	AMDIS	Arginine (derivative)	#1 (2tms)	1454	17.23	243	AA	Arginine#1 (Ornithine-1,5-lactam$2tms)	x	0.803212	1.22987	1.07019	0.926219	0.970513	0.144486	0.186858	0.257302	0.382844	0.0743849	0.0240309	0.0230682	0.092523	0.0267009	0.0270542	1	0.209175	0.0386755
STD	AMDIS	Arginine | Ornithine	#2 (3tms)	1611	19.25	348	AA	Arginine#2 (Ornithine$3tms)	x	0.636347	1.25152	1.22438	0.92383	0.96392	0.0973562	0.123224	0.169319	0.325254	0.0253747	0.00972197	0.004049	0.0450996	0.00619278	0.00637394	1	0.148105	0.0142875
STD	AMDIS	Arginine (derivative)	#3	1636	19.53	315	AA	Arginine#3 (derivative)		0.515804	1.61272	1.00573	0.937899	0.927853	0.112079	0.205639	0.218443	0.351652	0.13086	0.0413015	0.0485152	0.154665	0.0555702	0.0513722	1	0.203735	0.0702848
STD	AMDIS	Arginine | Ornithine	#4 (4tms)	1814	21.55	142	AA	Arginine#4 (Ornithine$4tms)	x	0.731118	1.1923	1.0047	1.02986	1.04201	0.191627	0.154752	0.174036	0.245385	0.104175	0.0455224	0.0703934	0.149436	0.0959809	0.0703724	1	0.173995	0.086341
STD	MS-Search	Arginine | Citrulline	#5	1819	21.6	157	AA	Arginine#5 (Citrulline$3tms)	x	0.642221	1.06581	1.07932	1.11787	1.09477	0.124616	0.118079	0.21045	0.318298	0.0606557	0.010724	0.015637	0.0543018	0.0191022	0.0151658	1	0.16642	0.0229862
STD	AMDIS	Asparagine (-H2O)	2tms	1498	17.82	243	AA	Asparagine(-H2O)$2tms		0.608789	0.959509	1.01385	1.53046	0.887385	0.106981	0.155219	0.115171	0.196221	0.126151	0.0448381	0.0430798	0.0610037	0.0549636	0.0449651	1	0.139949	0.04977
STD	AMDIS	Asparagine	4tms	1625	19.4	188	AA	Asparagine$4tms		0.442406	1.04021	1.05613	1.56247	0.898787	0.0374898	0.0801349	0.0849521	0.131306	0.0419318	0.0171986	0.0103561	0.0227085	0.0142506	0.0133637	1	0.075163	0.0155755
STD	AMDIS	Asparagine	3tms	1664	19.87	231	AA	Asparagine$3tms		0.718869	1.0298	0.961038	1.47737	0.812914	0.107609	0.132316	0.0951797	0.159861	0.100802	0.04391	0.0335766	0.0448638	0.0299721	0.0288673	1	0.119154	0.036238
STD	AMDIS	Asparagine					AA	Asparagine#AVG	x	0.590021	1.00984	1.01034	1.52344	0.866362	0.0840267	0.122557	0.0984342	0.162463	0.0896284	0.0353155	0.0290041	0.0428587	0.0330621	0.0290654	1	0.111422	0.0338612
STD	AMDIS	Aspartate	3tms	1516	18.06	232	AA	Aspartate$3tms	x	0.776992	1.14423	0.877036	1.15532	1.04643	0.197723	0.206579	0.23713	0.328337	0.206538	0.144199	0.0766152	0.111437	0.0827026	0.123786	1	0.235262	0.107748
STD	MS-Search	Beta-Alanine	3tms	1426	16.86	248	AA	Beta-Alanine$3tms	x	0.54506	1.0837	1.14346	1.5342	0.693573	0.199973	0.346882	0.212035	0.349986	0.300662	0.0636549	0.0624968	0.0728235	0.0501269	0.0564311	1	0.281908	0.0611066
STD	MS-Search	Cysteine	3tms	1552	18.5	220	AA	Cysteine$3tms	x	0.699108	0.998331	0.992093	1.47477	0.835702	0.199388	0.299493	0.258439	0.334576	0.26704	0.155355	0.133145	0.157352	0.117333	0.119384	1	0.271787	0.136514
STD	MS-Search	GABA	3tms	1528	18.21	174	AA	GABA$3tms	x	0.590992	0.888697	1.02643	1.708	0.78588	0.124534	0.174297	0.155938	0.225779	0.106335	0.173585	0.0366892	0.102434	0.04793	0.0982382	1	0.157376	0.0917753
STD	AMDIS	Glutamic acid	pyro	1516	18.07	156	AA	Glutamate$pyro		0.867753	0.919007	0.984726	1.29792	0.930593	0.221665	0.230153	0.228179	0.273532	0.19686	0.103752	0.0705321	0.081082	0.0693794	0.106137	1	0.230078	0.0861766
STD	AMDIS	Glutamic acid	3tms	1615	19.29	246	AA	Glutamate$3tms		0.888638	0.898546	0.951171	1.29607	0.965572	0.250468	0.250414	0.259455	0.288987	0.19713	0.101068	0.0489889	0.0729187	0.0523509	0.0930605	1	0.249291	0.0736774
STD	AMDIS	Glutamic acid					AA	Glutamate#AVG	x	0.878196	0.908777	0.967948	1.297	0.948083	0.236067	0.240284	0.243817	0.281259	0.196995	0.10241	0.0597605	0.0770003	0.0608652	0.0995987	1	0.239684	0.079927
STD	AMDIS	Glutamine (-H2O)	2tms	1470	17.43	155	AA	Glutamine(-H2O)$2tms		0.795538	0.822934	0.873321	1.39864	1.10957	0.0368532	0.0495425	0.0636023	0.0824221	0.0438183	0.0233855	0.0214876	0.0336046	0.0242701	0.0234138	1	0.0552477	0.0252323
STD	AMDIS	Glutamine (-H2O)	3tms	1587	18.95	344	AA	Glutamine(-H2O)$3tms		0.41462	0.896693	0.938221	1.62829	1.12217	0.013933	0.0333348	0.0387501	0.0796399	0.0290143	0.0152019	0.00764019	0.0264872	0.0152443	0.0226787	1	0.0389344	0.0174505
STD	AMDIS	Glutamine (-H2O)						Glutamine(-H2O)#AVG	x	0.605079	0.859813	0.905771	1.51347	1.11587	0.0253931	0.0414387	0.0511762	0.081031	0.0364163	0.0192937	0.0145639	0.0300459	0.0197572	0.0230463	1	0.047091	0.0213414
STD	AMDIS	Glutamine	4tms	1728	20.59	227	AA	Glutamine$4tms		0.692953	0.944923	0.973913	1.33907	1.04914	0.0166955	0.0254218	0.0278664	0.0448552	0.017323	0.0084422	0.00594204	0.0151675	0.00784215	0.00864642	1	0.0264324	0.00920807
STD	AMDIS	Glutamine	3tms	1767	21.04	156	AA	Glutamine$3tms		0.88427	0.963117	0.90979	1.34665	0.89617	0.0400407	0.0376894	0.0395696	0.0575285	0.0251598	0.0182459	0.0157313	0.0229574	0.0141751	0.0150056	1	0.0399976	0.017223
STD	AMDIS	Glutamine					AA	Glutamine#AVG	x	0.788612	0.95402	0.941851	1.34286	0.972656	0.0283681	0.0315556	0.033718	0.0511918	0.0212414	0.013344	0.0108367	0.0190624	0.0110086	0.011826	1	0.033215	0.0132156
STD	AMDIS	Glycine	3tms	1305	15.11	174	AA	Glycine$3tms	x	0.6622	0.990225	1.06408	1.41514	0.868354	0.312707	0.521697	0.311546	0.425424	0.431078	0.263083	0.214677	0.287332	0.29422	0.304302	1	0.40049	0.272723
STD	MS-Search	Histidine	3tms	1915	22.6	254	AA	Histidine$3tms	x	0.483455	1.10826	0.991113	1.57476	0.842404	0.112452	0.113107	0.117026	0.288685	0.0852319	0.0149565	0.0281883	0.0200971	0.0248065	0.0180159	1	0.143301	0.0212129
LIB	AMDIS	Homoserine	3tms	1449	17.14	218	AA	Homoserine$3tms	x	0.583746	0.904589	1.11376	1.58638	0.811523	0.0602766	0.0898421	0.0904578	0.141136	0.0937343	0.0364857	0.0601273	0.0624773	0.0509286	0.0530309	1	0.0950894	0.05261
STD	AMDIS	Isoleucine	2tms	1293	14.91	158	AA	Isoleucine$2tms	x	0.708111	1.06987	1.22385	1.28905	0.709126	0.134899	0.1644	0.147922	0.202398	0.139964	0.0598213	0.0460706	0.0537142	0.0528181	0.0531829	1	0.157917	0.0531214
STD	AMDIS	Leucine	2tms	1274	14.57	158	AA	Leucine$2tms	x	0.835822	1.11757	1.14063	1.04244	0.863543	0.180724	0.158536	0.181808	0.180131	0.165456	0.0770053	0.0792903	0.0736422	0.0950416	0.0828363	1	0.173331	0.0815631
STD	AMDIS	Lysine	4tms	1919	22.64	156	AA	Lysine$4tms	x	0.504258	0.989198	1.06474	1.37904	1.06277	0.0811476	0.0954343	0.102798	0.176958	0.133368	0.239508	0.164333	0.103772	0.150191	0.238158	1	0.117941	0.179192
STD	MS-Search	Methionine	2tms	1516	18.05	176	AA	Methionine$2tms	x	0.817429	0.86943	0.902193	1.33778	1.07316	0.233553	0.261971	0.250357	0.349923	0.256917	0.0771356	0.256835	0.123876	0.181713	0.0746787	1	0.270544	0.142848
STD	AMDIS	Phenylalanine	2tms	1624	19.39	218	AA	Phenylalanine$2tms	x	0.623307	0.986953	1.19803	1.39859	0.793118	0.160026	0.226516	0.185449	0.256345	0.191156	0.106499	0.0988685	0.109217	0.170014	0.173954	1	0.203898	0.13171
STD	AMDIS	Proline	2tms	1296	14.97	142	AA	Proline$2tms	x	0.659789	0.967405	1.18804	1.37073	0.814033	0.223759	0.26599	0.199192	0.21176	0.172542	0.0590214	0.0580042	0.0557384	0.0558728	0.0507221	1	0.214648	0.0558718
STD	AMDIS	Serine	3tms	1359	15.9	218	AA	Serine$3tms	x	0.741314	1.00916	1.03854	1.28485	0.926129	0.336059	0.413852	0.345079	0.459771	0.400965	0.125505	0.236985	0.273767	0.249476	0.13131	1	0.391145	0.203409
LIB	MS-Search	S-methyl-L-cysteine	2tms	1420	16.76	162	AA	S-methyl-L-cysteine$2tms	x	0.723144	1.23307	0.88788	1.21459	0.941318	0.189105	0.0852743	0.163654	0.173537	0.117004	0.0748224	0.0691755	0.100061	0.071157	0.0555091	1	0.145715	0.0741451
STD	AMDIS	Threonine	3tms	1384	16.28	218	AA	Threonine$3tms	x	0.776143	1.04964	1.07651	1.24967	0.848036	0.187806	0.23401	0.208584	0.244561	0.196207	0.103214	0.0954367	0.0961313	0.0990088	0.088168	1	0.214234	0.0963917
STD	AMDIS	Tryptophan	3tms	2214	25.45	202	AA	Tryptophan$3tms	x	0.218109	0.35715	0.488107	0.483253	0.315936	0.221426	0.290444	0.419431	0.572489	0.213528	0.627042	1.55564	0.744978	1.40497	0.667364	0.372511	0.343464	1
STD	MS-Search	Tyrosine	3tms	1935	22.8	354	AA	Tyrosine$3tms	x	0.88522	0.869072	1.13148	1.18188	0.932351	0.384494	0.369875	0.439507	0.474539	0.326616	0.213685	0.289245	0.233883	0.604151	0.573796	1	0.399006	0.382952
STD	AMDIS	Valine	2tms	1215	13.64	144	AA	Valine$2tms	x	0.768244	1.05874	1.12142	1.27641	0.775185	0.138678	0.168299	0.153101	0.194519	0.132336	0.059981	0.0510266	0.0539819	0.0556238	0.0573815	1	0.157387	0.055599
STD	AMDIS	Alpha-Tocopherol	1tms	3145	32.5	502	APO	Alpha-Tocopherol$tms	x	0.455849	0.867223	0.85841	1.08487	0.801808	0.718735	0.581065	0.64037	0.72305	0.556017	0.677131	1.31786	0.800332	1.3162	0.888481	0.813633	0.643847	1
STD	AMDIS	Beta-sitosterol	1tms	3340	33.9	396	APO	Beta-sitosterol$1tms	x	0.839462	0.976631	0.934421	1.24013	1.00936	0.639096	0.49793	0.618041	0.56832	0.482657	0.354434	0.445273	0.357358	0.46735	0.435829	1	0.561209	0.412049
LIB	MS-Search	Campesterol	1tms	3263	33.3	343	APO	Campesterol$1tms	x	0.47496	1.28504	1.01941	1.42941	0.791184	0.485504	0.521696	0.464651	0.758516	0.418446	0.42691	0.384898	0.338862	0.398233	0.481691	1	0.529762	0.406119
LIB	MS-Search	Monopalmitine	2tms	2588	28.52	371	APO	Monopalmitine$2tms	x	0.694795	0.970821	0.939282	1.28533	1.10977	0.532931	0.495536	0.743652	0.812504	0.582075	0.509769	0.627505	0.684299	0.592335	0.72427	1	0.63334	0.627636
LIB	AMDIS	Phytol	1tms	2171	25.07	143	APO	Phytol$1tms	x	0.752228	0.945616	0.935498	1.52615	0.840505	0.271647	0.242796	0.217711	0.314045	0.2131	0.0555928	0.0700957	0.0454953	0.058565	0.0522943	1	0.25186	0.0564086
LIB	AMDIS	C9:0 (Nonanoic acid)	1tms	1360	15.92	215	FA	C9:0$1tms	x	0.926331	1.07662	1.00433	1.16147	0.831248	0.532584	0.692095	0.62035	0.771297	0.724169	0.670939	0.614699	0.676404	0.544254	0.49741	1	0.668099	0.600741
LIB	AMDIS	C12:0 (Lauric acid)	1tms	1650	19.69	257	FA	C12:0$1tms	x	0.779296	1.07356	0.987459	1.38212	0.777569	0.328222	0.558934	0.400617	0.597512	0.522939	0.550559	0.330183	0.47851	0.320437	0.372524	1	0.481645	0.410443
STD	MS-Search	C14:0 (Myristic acid)	1tms	1845	21.88	285	FA	C14:0$1tms	x	0.902675	1.00419	0.923741	1.25801	0.911389	0.552128	0.597481	0.524205	0.637633	0.605079	0.537625	0.379901	0.495604	0.356372	0.443047	1	0.583305	0.44251
STD	AMDIS	C16:0 (Palmitic acid)	1tms	2043	23.87	313	FA	C16:0$1tms	x	1.08735	0.933919	0.876621	1.01261	1.0895	0.720817	0.52193	0.681512	0.691401	0.594731	0.533936	0.551007	0.583238	0.543431	0.672742	1	0.642078	0.576871
STD	AMDIS	C18:0 (Stearic acid)	1tms	2241	25.69	341	FA	C18:0$1tms	x	1.00471	1.02073	0.877233	0.99133	1.106	0.736792	0.689629	0.670576	0.728662	0.725257	0.609994	0.628809	0.648396	0.559386	0.663119	1	0.710183	0.621941
STD	AMDIS	C18:1 (Oleic acid)	1tms	2218	25.46	339	FA	C18:1$1tms	x	0.471187	0.713542	0.785631	0.810128	0.741385	0.716684	0.60482	0.800993	0.747313	0.7431	0.574359	0.578354	1.96956	1.00879	0.868941	0.704375	0.722582	1
STD	AMDIS	C18:2 (Linoleic acid)	1tms	2206	25.4	337	FA	C18:2$1tms	x	0.752463	0.889903	1.02115	1.30587	1.03062	0.754896	0.620831	0.685884	0.778648	0.670376	0.647078	0.657732	1.46049	0.969566	0.969018	1	0.702127	0.940777
STD	MS-Search	C18:3 (Linolenic acid)	1tms	2214	25.46	335	FA	C18:3$1tms	x	0.702907	0.959274	0.943601	1.24005	1.15417	0.711315	0.420685	0.499944	0.815804	0.546827	0.340382	0.21391	0.391549	0.311519	0.495224	1	0.598915	0.350517
LIB	AMDIS	C20:0 (Arachidic acid)	1tms	2438	27.38	369	FA	C20:0$1tms	x	0.641616	0.959745	1.05495	1.20231	1.14137	0.307755	0.529794	0.462008	0.586539	0.576039	0.545936	0.477972	0.718026	0.46913	0.553461	1	0.492427	0.552905
STD	AMDIS	2-Oxoglutarate	2tms	1574	18.73	198	OA	2-Oxoglutarate$2tms	x	0.562359	0.928151	0.848422	1.64867	0.713593	0.940258	1.11661	0.730134	0.878416	1.33458	0.368602	0.188261	0.456306	0.243553	0.286729	0.940239	1	0.30869
STD	AMDIS	Aconitate	3tms	1742	20.76	375	OA	Aconitate$3tms	x	0.61966	1.28311	1.09038	1.33672	0.670133	0.422133	0.559964	0.446748	0.7127	0.609367	0.329061	0.124173	0.200074	0.149162	0.189495	1	0.550183	0.198393
STD	AMDIS	Ascorbate	4tms	1943	22.9	332	OA	Ascorbate$4tms	x	0.914288	0.763871	0.877412	1.40483	1.0396	0.208953	0.562337	0.4931	0.427382	0.218854	0.00376787	0.00687263	0.00757143	0.0015545	0.00205122	1	0.382125	0.00436353
STD	AMDIS	Citrate	4tms	1812	21.54	273	OA	Citrate$4tms	x	0.650371	0.685778	0.674843	0.677169	0.52208	1.09979	0.965335	0.981738	0.990172	0.962965	0.520668	0.347038	0.313294	0.361148	0.52067	0.642048	1	0.412564
STD	MS-Search	Dehydroascorbate	#1	1834	21.75	316	OA	Dehydroascorbate#1	--	0.549979	0.921476	1.01896	1.40693	1.10265	0.302472	0.282406	0.308699	0.489064	0.511297	0.0783442	0.0532614	0.063268	0.0605431	0.0867968	1	0.378788	0.0684427
STD	AMDIS	Dehydroascorbate	#2	1842	21.85	316	OA	Dehydroascorbate#2	x	0.931112	0.861988	1.01009	1.18971	1.0071	0.720941	0.543539	0.600815	0.621382	0.629595	0.15337	0.125669	0.106832	0.119718	0.141964	1	0.623254	0.129511
STD	MS-Search	Dehydroascorbate	#3	1869	22.13	316	OA	Dehydroascorbate#3	-	0.760296	0.99166	1.13249	1.28217	0.833385	0.608844	0.461867	0.40545	0.478297	0.503525	0.112679	0.0696405	0.0709454	0.0533954	0.0776143	1	0.491597	0.0768549
STD	AMDIS	Dehydroascorbate	#5	1902	22.48	244	OA	Dehydroascorbate#5	--	0.460972	0.908521	0.923768	1.75099	0.955752	0.208114	0.175837	0.17804	0.288975	0.229584	0.04288	0.026019	0.033064	0.0305925	0.0367391	1	0.21611	0.0338589
STD	AMDIS	Dehydroascorbate	#6	1927	22.73	244	OA	Dehydroascorbate#6	-	0.557628	0.979707	0.902876	1.58119	0.9786	0.183643	0.155427	0.133483	0.213461	0.196184	0.0355522	0.0234201	0.0265731	0.0264871	0.0316942	1	0.17644	0.0287453
STD	AMDIS	Fumarate	2tms	1350	15.76	245	OA	Fumarate$2tms	x	0.636959	1.08602	1.00881	1.42888	0.839337	0.511522	0.757758	0.605728	1.06344	1.17149	0.201091	0.144476	0.2206	0.136258	0.185169	1	0.821987	0.177519
LIB	AMDIS	Gallic-acid	4tms	1949	23.01	281	OA	Gallic-acid$4tms	x	1.31672	0.79809	0.860127	0.980789	1.04428	0.841555	0.709327	0.836543	0.673159	0.686134	0.809575	1.10483	0.761332	0.96519	0.816586	1	0.749343	0.891503
STD	MS-Search	Glycerate	3tms	1330	15.46	292	OA	Glycerate$3tms	x	0.809255	0.885149	0.980155	1.40309	0.922347	0.373767	0.490055	0.400161	0.558788	0.516638	0.403932	0.16431	0.212748	0.231822	0.32909	1	0.467882	0.26838
STD	AMDIS	Glycolate	2tms	1082	10.94	177	OA	Glycolate$2tms	x	0.954545	0.988039	1.00229	1.08778	0.967344	0.881998	1.13666	0.890721	0.891428	1.18784	0.478283	0.60806	0.835568	0.786162	0.519775	1	0.997729	0.645569
LIB	MS-Search	Hydroxyglutarate	3tms	1571	18.74	247	OA	Hydroxyglutarate$3tms	x	0.616999	1.01517	1.12081	1.44831	0.798713	0.427475	0.618298	0.455922	0.590166	0.657322	0.273481	0.181452	0.223437	0.150333	0.240174	1	0.549837	0.213775
LIB	AMDIS	Itaconate	2tms	1341	15.63	259	OA	Itaconate$2tms	x	1.03442	1.13387	0.909458	1.02817	0.894073	0.40853	0.606832	0.542248	0.669426	0.728796	0.697222	0.356702	0.623447	0.254896	0.463763	1	0.591166	0.479206
LIB	AMDIS	Lactate	2tms	1064	10.58	190	OA	Lactate$2tms	x	0.444826	0.813	0.534434	0.669587	0.437301	0.222137	0.389376	0.375469	2.59708	1.41594	0.443925	0.597101	0.875312	2.37908	0.285433	0.57983	1	0.91617
STD	AMDIS	Malate	3tms	1484	17.65	233	OA	Malate$3tms	x	0.841958	0.913157	1.0091	1.29832	0.937472	0.700018	0.768386	0.721928	0.807829	0.827424	0.194187	0.198031	0.280176	0.232038	0.199201	1	0.765117	0.220726
STD	AMDIS	Maleate	2tms	1301	15.03	245	OA	Maleate$2tms	x	0.838429	0.993597	0.87216	1.36941	0.926408	0.350215	0.559344	0.401116	0.56094	0.625083	0.305598	0.177184	0.333158	0.134306	0.285184	1	0.49934	0.247086
STD	MS-search	Malonate	2tms	1206	13.43	233	OA	Malonate$2tms	x	0.986005	1.23269	1.18575	0.811324	0.784236	0.694431	0.95339	0.511935	0.808577	0.950227	0.0950993	0.0368672	0.0634194	0.0649625	0.0532455	1	0.783712	0.0627188
LIB	AMDIS	Nicotinate	1tms	1292	14.89	180	OA	Nicotinate$1tms	x	0.750697	1.26856	1.00737	1.20597	0.767408	0.5953	0.842878	0.671715	0.995286	0.745362	0.849625	0.849993	0.929694	0.791956	0.719033	1	0.770108	0.82806
STD	AMDIS	Oxalate	2tms	1140	12.11	147	OA	Oxalate$2tms	x	0.763067	1.11426	1.07739	1.13372	0.911564	0.615515	0.83066	0.738197	0.560076	0.633512	0.458546	0.657591	0.611512	0.466088	0.469491	1	0.675592	0.532646
LIB	MS-Search	Pantothenate	3tms	1985	23.3	291	OA	Pantothenate$3tms	x	0.66505	1.04034	0.947623	1.62633	0.720657	0.584315	0.683532	0.535957	0.826832	0.517265	0.117334	0.0771828	0.0766985	0.0590543	0.0359768	1	0.62958	0.0732493
LIB	MS-Search	Pipecolate	2tms	1364	15.97	156	OA	Pipecolate$2tms	x	0.836218	1.11824	1.05193	1.27605	0.717566	0.369448	0.403026	0.348868	0.398494	0.294483	0.33997	0.377873	0.320301	0.36097	0.295436	1	0.362864	0.33891
STD	MS-Search	Pyruvate	1tms	1035	10.3	174	OA	Pyruvate$1tms	x	0.580458	0.978737	0.776799	1.85363	0.810378	0.556583	0.598997	0.422648	0.549469	0.833568	0.115331	0.0626053	0.355894	0.340262	0.1977	1	0.592253	0.214359
LIB	AMDIS	Quinate	5tms	1855	21.98	345	OA	Quinate$5tms	x	0.72039	0.893903	0.989862	1.48877	0.907075	0.446322	0.592253	0.490697	0.616244	0.603781	0.465349	0.237871	0.345799	0.267136	0.389764	1	0.549859	0.341184
STD	MS-Search	Salicylate	2tms	1506	17.94	267	OA	Salicylate$2tms	x	1.12066	0.93523	0.8437	1.07641	1.024	0.268173	0.442513	0.362755	0.375114	0.294444	0.358124	0.325751	0.433888	0.233909	0.356347	1	0.3486	0.341604
STD	AMDIS	Succinate	2tms	1313	15.21	147	OA	Succinate$2tms	x	0.715814	0.859962	1.11869	1.31205	0.993489	0.414712	0.465718	0.336542	0.342011	0.454192	0.0739795	0.0640393	0.0872597	0.0552915	0.0688355	1	0.402635	0.0698811
LIB	AMDIS	Threonate	4tms	1556	18.56	292	OA	Threonate$4tms	x	0.715616	1.24749	0.932796	1.25465	0.849442	0.16797	0.270683	0.178699	0.210424	0.21579	0.0926942	0.035597	0.0358706	0.0250061	0.0509404	1	0.208713	0.0480217
LIB	MS-Search	Uric-acid	4tms	2095	24.35	456	OA	Uric-acid$4tms	x	0.829751	0.922708	1.06712	1.16789	1.01253	0.458885	0.540624	0.57883	0.702502	0.43543	0.308436	0.151265	0.37032	0.259344	0.383877	1	0.543254	0.294649
LIB	AMDIS	Allantoin	4tms	1880	22.24	518	OTHER	Allantoin$4tms	x	0.85113	0.841088	0.905276	1.27588	0.635895	0.718894	0.896797	1.32174	1.75963	0.302936	0.00266268	0.00424741	0.00846262	0.00627035	0.0030953	0.901853	1	0.00494767
LIB	AMDIS	Allantoin	5tms	1902	22.47	518	OTHER	Allantoin$5tms		0.199879	0.349808	0.503661	0.907026	0.438517	0.38367	0.677222	1.09376	2.45533	0.390021	0.00178575	0.00601035	0.0100618	0.00753686	0.00657463	0.479778	1	0.00639388
STD	MS-Search	Arabitol	5tms	1716	20.47	217	OTHER	Arabitol$5tms	x	0.4509	0.54644	0.475244	2.87274	0.654673	0.19735	0.442783	0.211716	0.291151	0.326194	0.127257	0.0604679	0.085363	0.0701336	0.109327	1	0.293839	0.0905097
LIB	AMDIS	Erythritol	4tms	1505	17.93	217	OTHER	Erythritol$4tms	x	0.582678	0.927992	0.803893	1.88605	0.799386	0.266354	0.377028	0.31068	0.42596	0.369021	0.277813	0.174584	0.226087	0.174736	0.225208	1	0.349809	0.215685
STD	AMDIS	Glycerol	3tms	1276	14.62	205	OTHER	Glycerol$3tms	x	0.634603	0.894537	1.04472	1.55012	0.876015	0.529822	1.32869	0.545456	0.656093	0.645302	0.62867	0.584746	1.0592	0.782124	0.792009	1	0.741072	0.769351
LIB	MS-Search	Guanine	3tms	2122	24.6	352	OTHER	Guanine$3tms	x	1.42719	1.09886	0.53219	0.543898	1.39786	0.100793	0.0857466	0.0877501	0.0824805	0.06467	0.0596022	0.0336104	0.0350967	0.0309657	0.0467147	1	0.0842881	0.0411979
STD	MS-Search	Mannitol	6tms	1928	22.74	319	OTHER	Mannitol$6tms	x	0.438745	0.32727	0.284249	3.36772	0.582018	0.056784	0.226015	0.0715792	0.174778	0.0790432	0.0452378	0.0358097	0.0531748	0.0318292	0.039132	1	0.12164	0.0410367
STD	AMDIS	myo-inositol	6tms	2093	24.33	217	OTHER	myo-inositol$6tms	x	1.0285	0.961501	0.91165	1.13085	0.967493	0.412795	0.40639	0.395157	0.436681	0.372087	0.130359	0.207987	0.162513	0.2148	0.165827	1	0.404622	0.176297
STD	AMDIS	Putrescine	4tms	1736	20.7	174	OTHER	Putrescine$4tms	x	0.453303	0.863719	0.988028	1.6642	1.03075	0.0207068	0.036741	0.0363487	0.0767167	0.0386872	0.178162	0.127355	0.162281	0.118086	0.138174	1	0.0418401	0.144812
STD	AMDIS	Ribitol	5tms	1721	20.53	217	OTHER	Ribitol$5tms	x	0.930619	0.908957	0.996615	1.40832	0.755485	0.171992	0.210438	0.181089	0.207256	0.154178	0.0724475	0.0414135	0.0441494	0.0418901	0.054578	1	0.184991	0.0508957
STD	With IS	Sorbitol	6tms	1935	22.81	319	OTHER	Sorbitol$6tms	x	0.958593	0.955118	0.960197	1.08051	1.04558	0.851678	0.840765	0.802626	0.751792	0.806627	0.664405	0.793628	0.622397	0.796504	0.687613	1	0.810697	0.712909
LIB	AMDIS	Sulfamate	2tms	1401	16.52	298	OTHER	Sulfamate$2tms	x	0.567812	1.29178	1.19889	1.31902	0.622499	0.209413	0.512053	0.263068	0.380548	0.405086	0.468365	0.257966	0.359448	0.269188	0.247102	1	0.354033	0.320414
LIB	AMDIS	Sulfate	2tms	1165	12.61	227	OTHER	Sulfate$2tms	x	0.733809	1.58399	1.09524	0.79449	0.79247	0.534287	0.878906	0.662034	0.480969	0.492942	0.607184	0.607663	0.541682	0.350708	0.264302	1	0.609828	0.474308
LIB	MS-Search	Thiodiglycol	2tms	1414	16.69	116	OTHER	Thiodiglycol$2tms	x	0.495802	0.575025	0.445178	0.571452	0.515693	0.356678	0.354718	0.391349	0.433179	0.474715	1.3189	0.697547	0.773427	1.02593	1.1842	0.52063	0.402128	1
LIB	AMDIS	Uridine	4tms	2441	27.4	517	OTHER	Uridine$4tms	x	0.157148	0.765386	1.63517	1.49671	0.945591	0.107479	0.177152	0.148256	0.190603	0.15714	0.00247247	0.0114446	0.016649	0.0228847	0.0103332	1	0.156126	0.0127568
LIB	MS-Search	3-Phosphoglycerate	4tms	1798	21.38	459	PHOSPHO	3-Phosphoglycerate$4tms	x	0.241682	0.499416	0.578833	0.773492	0.312143	0.627597	1.17825	0.667391	1.38538	1.14139	0.373294	0.330938	0.355477	0.307845	0.271162	0.481113	1	0.327743
STD	AMDIS	Fructose-6-Phosphate	6tms / meox1	2300	26.23	315	PHOSPHO	Fructose-6-P$meox1	x	0.540292	0.910148	1.15214	1.63353	0.763896	0.312801	0.417197	0.333811	0.518821	0.460476	0.20586	0.153197	0.242234	0.199284	0.198652	1	0.408621	0.199846
STD	AMDIS	Glucose-6-Phosphate	6tms / meox1	2315	26.33	299	PHOSPHO	Glucose-6-P$meox1		0.598972	0.856943	1.10573	1.58762	0.850732	0.497523	0.562333	0.483243	0.697756	0.592781	0.262448	0.250194	0.350017	0.358571	0.288569	1	0.566727	0.30196
STD	AMDIS	Glucose-6-Phosphate	6tms / meox2	2335	26.51	299	PHOSPHO	Glucose-6-P$meox2		0.547475	0.875569	1.15553	1.58416	0.837264	0.49169	0.653568	0.500241	0.795759	0.665642	0.297122	0.263104	0.41112	0.351298	0.337596	1	0.62138	0.332048
STD	AMDIS	Glucose-6-Phosphate	SUM			299	PHOSPHO	Glucose-6-P#SUM	x	0.591959	0.85948	1.11252	1.58715	0.848898	0.496728	0.574757	0.485558	0.711102	0.602703	0.26717	0.251952	0.358338	0.35758	0.295245	1	0.57417	0.306057
STD	AMDIS	Glycerol-3-Phosphate	4tms	1754	20.91	357	PHOSPHO	Glycerol-3-P$4tms	x	0.78372	0.972128	1.02724	1.32951	0.8874	0.427217	0.384558	0.406596	0.438233	0.400357	0.153698	0.128364	0.127957	0.136473	0.177435	1	0.411392	0.144785
LIB	AMDIS	Myo-inositol-1-Phosphate	7tms	2413	27.16	318	PHOSPHO	Myo-inositol-1P$7tms	x	0.563799	0.936688	1.03163	1.52188	0.946005	0.182408	0.286695	0.276942	0.440762	0.253022	0.284133	0.222312	0.252698	0.281427	0.355756	1	0.287966	0.279265
LIB	MS-Search	Phosphoenolpyruvate	3tms	1591	19	369	PHOSPHO	Phosphoenolpyruvate$3tms	x	0.394056	0.714431	1.10604	0.834349	0.393168	0.679711	1.18325	0.778682	1.31527	1.04308	0.347869	0.403601	0.326561	0.363917	0.253319	0.68841	1	0.339053
STD	AMDIS	Phosphate	3tms	1272	14.55	299	PHOSPHO	Phosphate$3tms	x	0.932345	0.942821	0.99237	1.20469	0.927769	1.00044	0.916388	0.875623	1.06825	0.778372	0.279243	0.288791	0.294128	0.302879	0.336623	1	0.927815	0.300333
LIB	MS-Search	Pyrophosphate	4tms	1653	19.75	451	PHOSPHO	Pyrophosphate$4tms	x	0.417773	1.32254	1.14667	1.5988	0.514212	0.80198	1.45099	0.843348	1.19395	0.652041	0.798433	0.890817	0.776237	0.520297	0.522092	1	0.988462	0.701575
STD	MS-Search	Ribose-5-P	5tms / meox1	2108	24.42	315	PHOSPHO	Ribose-5-P$5tms	x	0.550225	0.928531	1.18922	1.48921	0.842809	0.107453	0.219434	0.117221	0.169519	0.155702	0.205	0.109335	0.159798	0.118988	0.138746	1	0.153866	0.146373
STD	AMDIS	Arabinose	4tms / meox1	1658	19.8	307	SUG	Arabinose$meox1	x	0.567524	1.06581	0.997824	1.50472	0.864117	0.233684	0.368597	0.24518	0.401281	0.28747	0.102251	0.0344814	0.073563	0.0437199	0.0578921	1	0.307242	0.0623815
STD	AMDIS	Cellobiose	8tms / meox1	2704	29.43	361	SUG	Cellobiose$meox1		0.708548	0.876823	0.933472	1.35039	1.13076	0.475386	0.481605	0.5129	0.415415	0.427981	0.128344	0.156138	0.105541	0.128401	0.0826475	1	0.462657	0.120214
STD	MS-Search	Cellobiose	8tms / meox2	2735	29.66	361	SUG	Cellobiose$meox2		0.538949	0.930139	0.989209	1.49329	1.04841	0.661108	0.619927	0.664203	0.680635	0.602486	0.271033	0.374242	0.0764138	0.133026	0.121545	1	0.645672	0.195252
STD	AMDIS	Cellobiose	SUM			361	SUG	Cellobiose#SUM	x	0.681619	0.885288	0.942322	1.37308	1.11769	0.504875	0.503567	0.536924	0.457526	0.455689	0.151	0.190769	0.100916	0.129135	0.0888236	1	0.491716	0.132129
STD	AMDIS	Fructose	5tms / meox1	1866	22.12	217	SUG	Fructose$meox1		0.707162	0.909118	0.96077	1.39783	0.828093	0.844015	1.37536	0.813788	0.903099	1.06374	0.817107	0.35677	0.629424	0.447952	0.689306	0.960595	1	0.588112
STD	AMDIS	Fructose	5tms / meox2	1876	22.21	217	SUG	Fructose$meox2		0.42382	0.606621	0.547666	0.957233	0.544986	0.818674	1.41061	0.896847	0.940006	0.93386	0.660307	0.207193	0.540476	0.329066	0.580927	0.616065	1	0.463594
STD	AMDIS	Fructose	SUM			217	SUG	Fructose#SUM	x	0.593814	0.788107	0.795512	1.22157	0.714839	0.833878	1.38946	0.847015	0.917863	1.01178	0.754381	0.296933	0.593841	0.400393	0.64595	0.822769	1	0.5383
STD	MS-Search	Galactose	5tms / meox1	1886	22.32	319	SUG	Galactose$meox1	x	0.575172	1.00352	1.12836	1.34903	0.943913	0.342925	0.498637	0.34454	0.428741	0.339947	0.139338	0.0771833	0.101047	0.0925783	0.126714	1	0.390958	0.107372
LIB	MS-Search	Gentiobiose	8tms / meox1	2818	30.28	361	SUG	Gentiobiose$meox1	x	0.238366	0.552823	0.48712	0.462488	0.377597	1.47313	0.81346	1.02816	0.773345	0.729951	0.470552	1.74171	0.546786	1.20964	1.0313	0.423679	0.963609	1
LIB	AMDIS	Glucopyranose	4tms	1763	20.99	217	SUG	Glucopyranose$4tms	x	0.789172	0.958567	1.01767	1.28198	0.952608	0.382142	0.411945	0.432364	0.504106	0.430668	0.477	0.706235	0.518166	0.619687	0.505232	1	0.432245	0.565264
STD	AMDIS	Glucose	5tms / meox1	1892	22.38	364	SUG	Glucose$meox1	x	0.302069	0.460966	0.559453	0.69247	0.554885	0.865571	1.26386	0.818351	1.02659	1.02563	0.439951	0.15847	0.206381	0.189911	0.284344	0.513968	1	0.255812
LIB	AMDIS	Levoglucosan	3tms	1699	20.28	204	SUG	Levoglucosan$3tms	x	1.2123	0.920516	0.968949	1.03656	0.861669	0.487024	0.52904	0.552717	0.497257	0.415434	0.729545	1.0805	0.676985	0.803927	0.495097	1	0.496294	0.757211
STD	AMDIS	Maltose	8tms / meox1	2741	29.71	160	SUG	Maltose$meox1	x	0.65931	0.791765	1.19789	1.30142	1.04961	0.605747	0.621124	0.676994	0.385163	0.429031	0.0898164	0.202954	0.185018	0.329205	0.247616	1	0.543612	0.210922
LIB	MS-Search	Mannose	5tms / meox1	1882	22.27	319	SUG	Mannose$meox1	x	0.728462	0.783771	1.32074	1.1903	0.976719	0.385207	0.50036	0.298819	0.304579	0.388934	0.0403731	0.022022	0.0285356	0.0220263	0.0209942	1	0.37558	0.0267902
STD	AMDIS	Raffinose	11tms	3371	34.1	361	SUG	Raffinose$11tms	x	0.0770473	0.270164	0.272125	0.262179	0.221644	0.767157	0.419731	0.727016	0.708049	0.756036	0.679097	0.927395	0.79853	1.33977	1.25521	0.220632	0.675598	1
STD	MS-Search	Rhamnose	4tms / meox1	1713	20.44	160	SUG	Rhamnose$meox1	x	0.757854	1.08841	0.895682	1.31223	0.945821	0.296422	0.434668	0.320479	0.496767	0.411234	0.223729	0.115155	0.204336	0.122511	0.162327	1	0.391914	0.165612
STD	AMDIS	Ribose	4tms / meox1	1673	19.98	217	SUG	Ribose$4tms	x	0.62743	0.971089	1.12687	1.38991	0.884701	0.152777	0.201916	0.162718	0.20083	0.157813	0.12257	0.0743973	0.0821228	0.0816629	0.101845	1	0.175211	0.0925196
STD	AMDIS	Sucrose	8tms	2642	28.95	305	SUG	Sucrose$8tms	x	0.865015	0.827902	0.768769	0.786411	0.850943	1.15689	0.944773	1.07952	0.932128	0.886692	0.898081	1.02578	0.80361	0.997756	0.978433	0.819808	1	0.940732
STD	AMDIS	Trehalose	8tms	2745	29.74	191	SUG	Trehalose$8tms	x	0.814677	0.817124	0.878972	1.66488	0.824348	0.0920177	0.0972592	0.165948	0.160121	0.100886	0.347127	0.64222	0.350747	0.584658	0.591517	1	0.123246	0.503254
STD	AMDIS	Xylose	4tms / meox2	1651	19.72	217	SUG	Xylose$4tms-meox2	x	0.680611	1.0323	1.04458	1.28955	0.952958	0.288425	0.621687	0.450306	0.521353	0.521216	0.307971	0.143549	0.15857	0.11762	0.179473	1	0.480597	0.181437
		Unk(1139/184)		1139	12.1	184	UNK	Unk(1139/184)	x	0.684264	1.14793	1.11935	1.26424	0.784219	0.572903	0.926967	0.633175	0.842121	0.685693	0.845424	0.596241	0.838899	0.592687	0.641258	1	0.732172	0.702902
		Unk(1239/248)		1239	14.01	248	UNK	Unk(1239/248)	x	0.704432	1.45213	0.870473	1.14749	0.825472	0.171295	0.299112	0.17929	0.207216	0.244319	0.0300649	0.0159977	0.0216814	0.0138741	0.020509	1	0.220247	0.0204254
		Unk(1250/157)		1250	14.17	157	UNK	Unk(1250/157)	x	0.739668	1.13482	1.02151	1.18582	0.918177	0.632413	0.791331	0.692381	0.846399	0.855097	0.703628	0.608631	0.728959	0.63103	0.765681	1	0.763524	0.687586
		Unk(1284/198)		1284	14.75	198	UNK	Unk(1284/198)	x	0.751515	1.02593	1.05617	1.39313	0.647751	0.679027	1.00909	0.844992	1.02719	0.811624	1.18792	0.983317	0.995653	0.928185	0.904924	0.9749	0.874385	1
		Unk(1310/199)		1310	15.17	199	UNK	Unk(1310/199)	x	0.752851	1.1451	1.01562	1.22535	0.861073	0.576474	0.832718	0.6362	0.784762	0.810678	0.776527	0.602728	0.793232	0.598613	0.668459	1	0.728167	0.687912
		Unk(1336/117)		1336	15.57	117	UNK	Unk(1336/117)	x	0.81026	1.10669	1.00853	1.21295	0.861566	0.611652	0.828722	0.669586	0.797999	0.845285	0.781275	0.607843	0.810481	0.56324	0.662741	1	0.750649	0.685116
		Unk(1355/145)		1355	15.84	145	UNK	Unk(1355/145)	x	0.821224	1.09857	1.01031	1.19332	0.876575	0.638822	0.846929	0.695372	0.792197	0.818552	0.770386	0.669213	0.779465	0.58481	0.6805	1	0.758374	0.696875
		Unk(1371/247)		1371	16.08	247	UNK	Unk(1371/247)	x	0.776007	1.29652	0.814991	1.11519	0.997286	0.172737	0.255048	0.187825	0.233904	0.235942	0.0720548	0.0453803	0.0564254	0.0391982	0.0493576	1	0.217091	0.0524833
		Unk(1506/159)		1506	17.94	159	UNK	Unk(1506/159)	x	0.771507	1.09906	1.03708	1.21672	0.875632	0.574623	0.821753	0.621425	0.794222	0.79051	0.735204	0.590675	0.762675	0.525226	0.593728	1	0.720507	0.641502
		Unk(1536/327)		1536	18.31	327	UNK	Unk(1536/327)	x	1.07366	0.842729	0.864447	0.822708	1.10762	0.610447	0.860659	0.738979	0.821446	0.965086	1.29083	0.626901	1.13619	0.892143	1.05394	0.942233	0.799323	1
		Unk(1563/313)		1563	18.67	313	UNK	Unk(1563/313)	x	0.613499	1.19839	1.32486	1.17069	0.692567	0.213602	1.05086	0.634859	0.473242	0.663978	0.395858	0.262921	1.08061	0.326053	0.767317	1	0.607307	0.566552
		Unk(1660/275)		1660	19.82	275	UNK	Unk(1660/275)	x	0.55909	1.03465	1.03191	1.66369	0.710659	0.0349391	0.0421856	0.0413158	0.067262	0.0454551	0.0351825	0.0208099	0.038535	0.021306	0.0219441	1	0.0462315	0.0275555
		Unk(1722/198)		1722	20.54	198	UNK	Unk(1722/198)	x	0.824504	0.90617	0.954982	1.4148	0.899543	0.371521	0.379799	0.35671	0.384408	0.357208	0.421906	0.272384	0.428358	0.301683	0.349748	1	0.369929	0.354816
		Unk(1738/394)		1738	20.72	394	UNK	Unk(1738/394)	x	0.670789	1.08689	1.13295	1.27944	0.829925	0.797767	1.08867	0.842692	1.1015	0.845955	0.694819	1.34257	0.76443	1.01401	0.5753	1	0.935317	0.878226
		Unk(1748/259)		1748	20.83	259	UNK	Unk(1748/259)	x	0.303306	0.784997	0.862411	1.11379	0.456554	0.911105	1.31075	0.840443	0.962849	0.974852	1.5779	0.338193	0.769375	0.384912	0.583075	0.704211	1	0.730691
		Unk(1791/316)		1791	21.3	316	UNK	Unk(1791/316)	x	0.628979	0.858902	0.951639	1.33257	1.22791	0.288656	0.320665	0.400761	0.540651	0.613333	0.0932554	0.0728098	0.105876	0.0686909	0.115837	1	0.432813	0.0912938
		Unk(1805/299)		1805	21.45	299	UNK	Unk(1805/299)	x	0.114279	0.316682	0.418014	0.190892	0.0643564	0.465917	1.34448	1.10755	1.24514	0.836915	1.13676	0.9384	0.35864	0.482298	0.969775	0.220845	1	0.777174
		Unk(1838/123)		1838	21.79	123	UNK	Unk(1838/123)	x	0.75576	1.06174	0.95625	1.34422	0.882034	0.408906	0.439595	0.373708	0.512408	0.395628	0.0865088	0.0910425	0.0762038	0.0854622	0.0778894	1	0.426049	0.0834213
		Unk(1898/84)		1898	22.44	84	UNK	Unk(1898/84)	x	0.248834	0.781309	0.762062	0.786944	0.482822	0.608139	0.831284	0.669968	0.785433	0.767436	0.931037	1.09277	1.01463	0.968004	0.99355	0.612394	0.732452	1
		Unk(1964/217)		1964	23.09	217	UNK	Unk(1964/217)	x	2.57752	0.773726	0.355244	0.1915	0.0993511	1.86578	1.33801	0.937362	0.626182	0.232663	0.467944	0.668517	0.300477	0.356735	0.136408	0.799468	1	0.386016
		Unk(2122/399)		2122	24.6	399	UNK	Unk(2122/399)	x	0.9386	1.01452	0.97699	1.22904	0.840844	0.436258	0.335667	0.35684	0.340981	0.230305	0.147794	0.0824451	0.13471	0.0984297	0.0938893	1	0.34001	0.111453
		Unk(2134/293)		2134	24.72	293	UNK	Unk(2134/293)	x	0.637278	1.06991	0.94119	0.911261	0.7665	1.00073	1.00456	0.843589	1.0863	1.06483	0.241569	0.626868	0.309688	0.485857	0.226378	0.865227	1	0.378072
		Unk(2204/299)		2204	25.39	299	UNK	Unk(2204/299)	x	0.93092	0.898178	0.947748	1.2591	0.96405	0.631807	0.486596	0.498502	0.564887	0.539339	0.363193	0.205095	0.290528	0.302653	0.402196	1	0.544226	0.312733
		Unk(2222/351)		2222	25.54	351	UNK	Unk(2222/351)	x	0.971522	0.922523	0.937688	1.18263	0.985633	0.844148	0.743493	0.764239	0.804429	0.772733	0.51122	0.487026	0.50249	0.553891	0.574549	1	0.785809	0.525835
		Unk(2688/425)		2688	29.3	425	UNK	Unk(2688/425)	x	0.216424	0.421933	0.422421	0.473906	0.228338	0.612353	0.76583	0.523026	0.407328	0.545686	0.657602	1.49182	0.827662	1.28021	0.742707	0.352604	0.570845	1
		Unk(2770/369)		2770	29.94	369	UNK	Unk(2770/369)	x	0.372294	0.629464	0.693803	0.84713	0.474109	1.18875	0.852101	1.14627	0.879593	0.933287	0.657088	0.894012	0.559838	0.732711	0.826105	0.60336	1	0.733951
		Unk(2800/369)		2800	30.17	369	UNK	Unk(2800/369)	x	0.290063	0.396101	0.503398	0.555342	0.506424	1.09455	0.849193	1.29219	0.846268	0.917792	0.956179	1.01677	0.791756	1.01425	0.833865	0.450265	1	0.922564
		Unk(2810/257)		2810	30.24	257	UNK	Unk(2810/257)	x	0.78123	0.597837	0.490883	0.983658	0.555176	0.946059	0.662102	1.1692	0.740597	0.750114	0.754934	1.22591	0.806643	1.15363	1.05889	0.681757	0.853614	1
		Unk(2943/531)		2943	31.14	531	UNK	Unk(2943/531)	x	0.228443	0.285909	0.299966	0.359767	0.341772	1.10943	0.852384	1.01391	0.846047	1.17823	0.400942	0.83606	0.453998	0.962993	0.678038	0.303171	1	0.666406
		Unk(2980/531)		2980	31.38	531	UNK	Unk(2980/531)	x	0.178041	0.262246	0.185539	0.190845	0.217724	1.28653	0.947412	1.18609	0.577684	1.00228	0.803777	1.16621	0.690331	1.16951	0.62361	0.206879	1	0.890689
		Unk(2982/369)		2982	31.4	369	UNK	Unk(2982/369)	x	0.0660884	0.141957	0.164619	0.234958	0.168974	1.0399	0.739373	1.22211	1.0619	0.936719	0.613242	0.258495	0.604439	0.492967	0.813841	0.155319	1	0.556597
		Unk(3033/531)		3033	31.74	531	UNK	Unk(3033/531)	x	0.127526	0.368055	0.385332	0.466171	0.347867	1.12322	0.864549	1.00895	0.882	1.09875	0.879848	0.937895	0.938218	1.00946	1.23458	0.33899	0.995493	1
		Unk(3122/204)		3122	32.35	204	UNK	Unk(3122/204)	x	0.538046	0.887976	1.22411	1.4849	0.86497	0.628382	0.4695	0.463983	0.585204	0.514181	0.254906	0.363787	0.265793	0.400064	0.436233	1	0.53225	0.344157
		Unk(3281/575)		3281	33.47	575	UNK	Unk(3281/575)	x	1.24061	0.692227	0.61946	0.64322	1.80449	1.18903	0.532209	1.39606	0.876941	0.475632	0.645377	1.33614	0.647767	0.774148	1.1267	1	0.893973	0.906025
		Unk(3352/386)		3352	34.01	386	UNK	Unk(3352/386)	x	0.487828	0.75639	0.952076	1.76956	1.03415	0.513741	0.350235	0.353051	0.305577	0.395654	0.286524	0.177255	0.191398	0.194776	0.356178	1	0.383652	0.241226
		Unk(3612/369)		3612	35.95	369	UNK	Unk(3612/369)	x	0.0165518	0.0358435	0.0344295	0.0485113	0.0342015	0.0937132	0.0920014	0.131679	0.149362	0.105601	0.243173	1.82912	0.719259	1.71086	0.497591	0.0339075	0.114471	1
		Unk(3664/369)		3664	36.33	369	UNK	Unk(3664/369)	x	0.124308	0.277442	0.273753	0.309158	0.287576	0.452755	0.417792	0.531692	0.57041	0.535797	0.952783	0.557405	1.03608	1.01601	1.43772	0.254447	0.501689	1

## Sheet: b) AMDIS_Identifications
Supplementary table S1b: AMDIS identification results
The following table provides the net identification scores for all compounds identified through a batch analysis with the Automated Mass Spectral Deconvolution and Identification System (AMDIS v2.71, http://chemdata.nist.gov/mass-spc/amdis/) (Stein, 1999). Deconvoluted spectra and the corresponding retention indexes were matched against a build-in home-made library based on commercial standards i…
Library & quantification method information							Net identification scores obtained from AMDIS
Metabolites	Derivatization	RI	RT (min)	Trace ion	Class	Compounds	Y_1	Y_2	Y_3	Y_4	Y_5	S_1	S_2	S_3	S_4	S_5	A_1	A_2	A_3	A_4	A_5
4-Hydroxyproline	3tms	1524	18.15	140	AA	4-Hydroxyproline$3tms	71	81	76	80	77				72
α-Aminoadipate	3tms	1710	20.4	260	AA	α-Aminoadipate$3tms	88	85	85	83	83	75	78	77	79	77	72			70	74
Alanine	2tms	1112	11.52	116	AA	Alanine$2tms	98	98	96	98	98	96	96	96	94	97	77	76	76	77	76
Arginine (derivative)	#1	1454	17.23	243	AA	Arginine#1 (Ornithine-1,5-lactam$2tms)	93	93	93	93	93	91	86	91	84	86	76	81	85	84	80
Arginine | Ornithine	#2	1611	19.25	348	AA	Arginine#2 (Ornithine$3tms)	100	98	100	99	100	97	97	97	99	91	87	75	97	83	79
Arginine (derivative)	#3	1636	19.53	315	AA	Arginine#3 (derivative)	90	93	91	89	92								85
Arginine | Ornithine	#4	1814	21.55	142	AA	Arginine#4 (Ornithine$4tms)	81	84	81	82	85								71
Arginine | Citrulline	#5	1819	21.6	157	AA	Arginine#5 (Citrulline$3tms)	91	90	90	91	92	88	91	93	91	84		77	84	74
Asparagine	2tms	1498	17.82	243	AA	Asparagine$2tms	78	74	77	79	80	74			79	75
Asparagine	4tms	1625	19.4	188	AA	Asparagine$4tms	80	86	87	88	87		73	75	76
Asparagine	3tms	1664	19.87	231	AA	Asparagine$3tms	90	87	86	86	88	88	81	85	78	72			70
Aspartate	3tms	1516	18.06	232	AA	Aspartate$3tms	90	90	92	94	91	90	91	90	90	90	90	86	89	86	87
Beta-Alanine	3tms	1426	16.86	248	AA	Beta-Alanine$3tms	72		76		75					75
GABA	3tms	1528	18.21	174	AA	GABA$3tms		74		78	74						79
Glutamic acid	pyro	1516	18.07	156	AA	Glutamate$pyro	92	91	93	93	92	91	90	89	89	89	86	81	85	84	81
Glutamic acid	3tms	1615	19.29	246	AA	Glutamate$3tms	99	99	99	99	99	99	99	99	99	98	98	98	98	98	98
Glutamine (-H2O)	2tms	1470	17.43	155	AA	Glutamine(-H2O)$2tms	95	93	93	92	95	73			79	70
Glutamine (-H2O)	3tms	1587	18.95	344	AA	Glutamine(-H2O)$3tms	97	93	95	94	96			77	80				72	72
Glutamine	4tms	1728	20.59	227	AA	Glutamine$4tms	96	97	97	96	96	96	95	95	96	95	89	88	93	92	92
Glutamine	3tms	1767	21.04	156	AA	Glutamine$3tms	85	85	86	86	85	82	80	83	82	79	72		78	70
Glycine	3tms	1305	15.11	174	AA	Glycine$3tms	91	91	91	91	91	92	91	90	90	90	90	91	89	91	91
Homoserine	3tms	1449	17.14	218	AA	Homoserine$3tms	91	89	89	90	89				71
Isoleucine	2tms	1293	14.91	158	AA	Isoleucine$2tms	94	95	95	94	95	92	90	91	92	87	79	79	83	86	85
Leucine	2tms	1274	14.57	158	AA	Leucine$2tms	71	79	79		76
Lysine	4tms	1919	22.64	156	AA	Lysine$4tms	80	76	78	78	78				72	74	76	79	70	76	82
Methionine	2tms	1516	18.05	176	AA	Methionine$2tms														79
Phenylalanine	2tms	1624	19.39	218	AA	Phenylalanine$2tms	88	86	88	87	85	86	85	88	83	80	77	84	79	88	86
Proline	2tms	1296	14.97	142	AA	Proline$2tms	95	95	94	94	94	92	93	92	92	90	84	72	75	76	73
Serine	3tms	1359	15.9	218	AA	Serine$3tms	92	92	92	92	92	93	92	92	92	92	91	92	91	93	92
Threonine	3tms	1384	16.28	218	AA	Threonine$3tms	96	96	96	96	96	97	95	95	97	96	94	95	96	97	95
Tryptophan	3tms	2214	25.45	202	AA	Tryptophan$3tms	78	89	89	81	85	86	92	94	94	91	95	97	94	97	96
Valine	2tms	1215	13.64	144	AA	Valine$2tms	96	96	96	95	96	92	92	90	93	91	83	80	73	88	85
Alpha-Tocopherol	1tms	3145	32.5	502	APO	Alpha-Tocopherol$tms	93	92	96	94	95	94	93	91	89	94	94	97	95	88	96
Beta-sitosterol	1tms	3340	33.9	396	APO	Beta-sitosterol$1tms	80	81	80	81	79	80	80	79	82	79	81	80	79	79	79
Campesterol	1tms	3263	33.3	343	APO	Campesterol$1tms		74		76
Monopalmitine	2tms	2588	28.52	371	APO	Monopalmitine$2tms					72
Phytol	1tms	2171	25.07	143	APO	Phytol$1tms	84	84	85	84	84	86	89	88	91	90	79	84	81	85	83
C9:0 (Nonanoic acid)	1tms	1360	15.92	215	FA	C9:0$1tms	77		74	75	72				81	83	89	85
C12:0 (Lauric acid)	1tms	1650	19.69	257	FA	C12:0$1tms	90	88	88	89	90	91	87	87	91	85	87	92	88	91	87
C16:0 (Palmitic acid)	1tms	2043	23.87	313	FA	C16:0$1tms	100	100	100	100	100	100	100	100	100	100	100	98	100	100	98
C18:0 (Stearic acid)	1tms	2241	25.69	341	FA	C18:0$1tms	99	98	98	99	98	98	99	98	98	99	99	99	98	99	98
C18:1 (Oleic acid)	1tms	2218	25.46	339	FA	C18:1$1tms	71	71	79	81	73	78	81	79	73	85	78	80	85	82	81
C18:2 (Linoleic acid)	1tms	2206	25.4	337	FA	C18:2$1tms	85	85	87	86	86	87	87	87	86	87	89	90	91	89	89
C20:0 (Arachidic acid)	1tms	2438	27.38	369	FA	C20:0$1tms	82	77			76					81	82	77	83	76	77
2-Oxoglutarate	2tms	1574	18.73	198	OA	2-Oxoglutarate$2tms	86	87	88	88	87	88	86	87	85	87	84	79	87	85	84
Aconitate	3tms	1742	20.76	375	OA	Aconitate$3tms		89	85	85		81	76	79	91	91
Ascorbate	4tms	1943	22.9	332	OA	Ascorbate$4tms	92	93	94	91	92	93	96	93	94	94	85	90	90	81	73
Citrate	4tms	1812	21.54	273	OA	Citrate$4tms	100	100	100	100	100	99	99	99	99	99	100	100	100	100	100
Dehydroascorbate	#2	1842	21.85	316	OA	Dehydroascorbate#2	95	95	95	95	95	95	95	95	95	95	95	95	95	95	95
Dehydroascorbate	#3	1869	22.13	316	OA	Dehydroascorbate#3											72		75	79	73
Dehydroascorbate	#5	1902	22.48	244	OA	Dehydroascorbate#5	92	92	94	94	94	81	71		76	88					72
Dehydroascorbate	#6	1927	22.73	244	OA	Dehydroascorbate#6	92	91	90	91	90	91	85	88	91	90	87	84	82	85	86
Fumarate	2tms	1350	15.76	245	OA	Fumarate$2tms	91	88	87	86	88	93	88	93	92	91	72	80		79	78
Gallic acid	4tms	1949	23.01	281	OA	Gallic-acid$4tms	100	100	100	99	100	100	100	100	99	100	99	100	100	100	99
Glycolate	2tms	1082	10.94	177	OA	Glycolate$2tms	96	97	96	95	96	96	95	94	94	94	94	95	95	96	96
Itaconate	2tms	1341	15.63	259	OA	Itaconate$2tms	89	88	86	88	90	89	85	90	86	88	88	89	85	84	86
Lactate	2tms	1064	10.58	190	OA	Lactate$2tms	97	96	95	96	97	98	96	97	96	96	96	96	97	95	95
Malate	3tms	1484	17.65	233	OA	Malate$3tms	97	98	98	98	98	97	98	96	97	98	96	96	98	98	98
Maleate	2tms	1301	15.03	245	OA	Maleate$2tms	91	92	91	93	92	88	90	87	93	93	85	80	87	83	87
Malonate	2tms	1206	13.43	233	OA	Malonate$2tms	75	70				78	80	75		72
Nicotinate	1tms	1292	14.89	180	OA	Nicotinate$1tms	70				71	72	70	71	71	73	73	73	73	72	71
Oxalate	2tms	1140	12.11	147	OA	Oxalate$2tms	93	86	83	86	89	85		81	81	87	85	81		81
Pipecolate	2tms	1364	15.97	156	OA	Pipecolate$2tms		73		73					71		73
Quinate	5tms	1855	21.98	345	OA	Quinate$5tms	92	90	89	90	91	89	89	90	88	89	84	83	88	82	85
Succinate	2tms	1313	15.21	147	OA	Succinate$2tms	96	97	94	94	96	94	96	93	95	96	73	70	74	73	73
Threonate	4tms	1556	18.56	292	OA	Threonate$4tms	87	87	88	87	88	90	89	91	89	89	89	85	89	86	89
Allantoin	4tms	1880	22.24	518	OTHER	Allantoin$4tms	86	87	88	87	87	86	86	85	86	84
Allantoin	5tms	1902	22.47	518	OTHER	Allantoin$5tms		77		77	78	80	83	85	85
Arabitol	5tms	1716	20.47	217	OTHER	Arabitol$5tms		73		87		84	83	79			74			74
Erythritol	4tms	1505	17.93	217	OTHER	Erythritol$4tms	86	81	75	85	80	70	70
Glycerol	3tms	1276	14.62	205	OTHER	Glycerol$3tms	95	95	95	95	96	95	95	94	95	95	93	96	95	96	95
Mannitol	6tms	1928	22.74	319	OTHER	Mannitol$6tms				88
myo-inositol	6tms	2093	24.33	217	OTHER	myo-inositol$6tms	100	99	99	99	100	100	100	100	100	100	100	100	100	100	98
Putrescine	4tms	1736	20.7	174	OTHER	Putrescine$4tms	85	88	87	89	89				74		82	80	81	81	82
Ribitol	5tms	1721	20.53	217	OTHER	Ribitol$5tms	84	74	83	76	80	80	74	79	79	81
Sulfamate	2tms	1401	16.52	298	OTHER	Sulfamate$2tms	75	77	76	74	83	72	76
Sulfate	2tms	1165	12.61	227	OTHER	Sulfate$2tms	93	94	93	88	93	92	91	92	92	91	91	93	82	87	84
Thiodiglycol	2tms	1414	16.69	116	OTHER	Thiodiglycol$2tms											77			76	77
Uridine	4tms	2441	27.4	517	OTHER	Uridine$4tms	86	90	91	85	89	85	82	79		81
Fructose-6-Phosphate	6tms / meox1	2300	26.23	315	PHOSPHO	Fructose-6-P$meox1	84	90	91	89	83	84	88	83	84	89	81	81	83	84	80
Glucose-6-Phosphate	6tms / meox1	2315	26.33	299	PHOSPHO	Glucose-6-P$meox1	97	98	98	98	96	97	96	98	98	98	95	96	97	97	96
Glucose-6-Phosphate	6tms / meox2	2335	26.51	299	PHOSPHO	Glucose-6-P$meox2	84	90	91	91	86	91	91	88	90	91	89	83	89	91	89
Glycerol-3-Phosphate	4tms	1754	20.91	357	PHOSPHO	Glycerol-3-P$4tms	94	94	93	93	94	95	95	94	94	94	96	96	96	96	96
Myo-inositol-1-Phosphate	7tms	2413	27.16	318	PHOSPHO	Myo-inositol-1P$7tms	95	97	97	97	97	94	93	94	96	93	95	94	94	94	93
Phosphate	3tms	1272	14.55	299	PHOSPHO	Phosphate$3tms	86	85	85	84	85	85	85	86	84	85	88	88	88	89	88
Arabinose	4tms / meox1	1658	19.8	307	SUG	Arabinose$meox1	85	80	83	85	85	84	79	79	82	79
Cellobiose	8tms / meox1	2704	29.43	361	SUG	Cellobiose$meox1	98	99	98	98	98	97	97	95	97	97	71				81
Fructose	5tms / meox1	1866	22.12	217	SUG	Fructose$meox1						77	77	77	76	75	86		89	87
Fructose	5tms / meox2	1876	22.21	217	SUG	Fructose$meox2							73			75	89	75	89	88	88
Glucopyranose	4tms	1763	20.99	217	SUG	Glucopyranose$4tms	95	95	95	94	94	95	95	95	94	94	94	94	95	94	95
Glucose	5tms / meox1	1892	22.38	364	SUG	Glucose$meox1	90	90	91	90	91	95	96	96	93	95	93	91	93	91	94
Levoglucosan	3tms	1699	20.28	204	SUG	Levoglucosan$3tms	82	82	83	82	81	83	84	84	83	83	83	82	83	83	83
Maltose	8tms / meox1	2741	29.71	160	SUG	Maltose$meox1	84	86	86	87	85	72	78	77	81	73
Raffinose	11tms	3371	34.1	361	SUG	Raffinose$11tms	75	84	80	79	83	90	91	89	93	93	94	93	93	94	93
Rhamnose	4tms / meox1	1713	20.44	160	SUG	Rhamnose$meox1							74		74
Ribose	4tms / meox1	1673	19.98	217	SUG	Ribose$4tms	82	74	74	73	74	83		71	70	73	75	77		83	76
Sucrose	8tms	2642	28.95	305	SUG	Sucrose$8tms	98	97	97	95	94	94	94	97	98	93	90	90	92	95	97
Trehalose	8tms	2745	29.74	191	SUG	Trehalose$8tms	96	96	97	96	96	90	95	96	94	96	96	95	96	96	96
Xylose	4tms / meox2	1651	19.72	217	SUG	Xylose$4tms-meox2	71						71	74
Sorbitol 13C6	6tms	1935	22.8	323	IS	Sorbitol13C6$6tms	97	96	97	95	97	97	98	98	97	97	97	97	97	98	97

## Sheet: c) Retention_times
Supplementary table S1c: Experiment retention times for all peaks integrated with Xcalibur
The following table provides the experimental retention times for all integrated peaks.
Identification		Library and quantification method information							Retention times (RT) of integrated peaks (min)
From	With	Metabolites	Derivatization	RI	RT (min)	Trace ion	Class	Compounds	Y_1	Y_2	Y_3	Y_4	Y_5	S_1	S_2	S_3	S_4	S_5	A_1	A_2	A_3	A_4	A_5
IS	AMDIS	Sorbitol 13C6	6tms	1935	22.8	323	IS	Sorbitol13C6$6tms	22.8035	22.8004	22.7967	22.8003	22.8004	22.8003	22.8005	22.7976	22.8036	22.8004	22.8034	22.8036	22.8008	22.8007	22.8002
STD	AMDIS	4-Hydroxyproline	3tms	1524	18.15	140	AA	4-Hydroxyproline$3tms	18.1469	18.1439	18.1401	18.1438	18.1439	18.1472	18.1507	18.1411	18.1437	18.1506	18.1639	18.147	18.1476	18.1577	18.1606
LIB	AMDIS	α-Aminoadipate	3tms	1710	20.4	260	AA	α-Aminoadipate$3tms	20.3986	20.3956	20.3919	20.3955	20.3922	20.3989	20.3957	20.3928	20.3954	20.3956	20.3986	20.3988	20.396	20.4027	20.3988
STD	AMDIS	Alanine	2tms	1112	11.52	116	AA	Alanine$2tms	11.5141	11.5145	11.5108	11.5144	11.5077	11.511	11.5112	11.5083	11.5109	11.5111	11.5107	11.5143	11.5081	11.5114	11.5109
LIB	MS-Search	Alanyl-Alanine	2tms	1594	19.05	116	AA	Alanyl-Alanine$2tms	19.0449	19.0419	19.0415	19.0418	19.0419	19.0418	19.0419	19.039	19.0417	19.0418	19.0449	19.0518	19.0388	19.0387	19.0416
STD	AMDIS	Arginine (derivative)	#1	1454	17.23	243	AA	Arginine#1 (Ornithine-1,5-lactam$2tms)	17.2285	17.2255	17.2217	17.2254	17.2255	17.222	17.2256	17.2227	17.2253	17.222	17.2251	17.2252	17.2224	17.2224	17.2252
STD	AMDIS	Arginine | Ornithine	#2	1611	19.25	348	AA	Arginine#2 (Ornithine$3tms)	19.2422	19.2392	19.2388	19.239	19.2391	19.2425	19.2392	19.2397	19.2389	19.2391	19.2421	19.2423	19.2361	19.2428	19.2389
STD	AMDIS	Arginine (derivative)	#3	1636	19.53	315	AA	Arginine#3 (derivative)	19.5313	19.5283	19.5245	19.5248	19.5249	19.5282	19.5317	19.5254	19.5281	19.5282	19.5279	19.5314	19.5252	19.5251	19.528
STD	AMDIS	Arginine | Ornithine	#4	1814	21.55	142	AA	Arginine#4 (Ornithine$4tms)	21.5517	21.5487	21.5449	21.5486	21.5453	21.5452	21.5488	21.5459	21.5485	21.5521	21.5483	21.5484	21.5422	21.549	21.5484
STD	MS-Search	Arginine | Citrulline	#5	1819	21.6	157	AA	Arginine#5 (Citrulline$3tms)	21.6028	21.6031	21.5994	21.603	21.6031	21.603	21.6032	21.6003	21.6029	21.5997	21.6	21.6	21.6001	21.6	21.6
STD	AMDIS	Asparagine	2tms	1498	17.82	243	AA	Asparagine$2tms	17.8204	17.8174	17.8136	17.8173	17.8174	17.8207	17.8174	17.8111	17.8172	17.8173	17.817	17.8205	17.8143	17.821	17.8205
STD	AMDIS	Asparagine	4tms	1625	19.4	188	AA	Asparagine$4tms	19.3986	19.399	19.3953	19.3989	19.399	19.3989	19.3991	19.3962	19.3988	19.399	19.3986	19.3987	19.3959	19.4027	19.3987
STD	AMDIS	Asparagine	3tms	1664	19.87	231	AA	Asparagine$3tms	19.868	19.865	19.8612	19.8683	19.865	19.8649	19.8651	19.8656	19.8682	19.8683	19.868	19.8647	19.8619	19.8653	19.8647
STD	AMDIS	Aspartate	3tms	1516	18.06	232	AA	Aspartate$3tms	18.0585	18.0589	18.0551	18.0554	18.0555	18.0588	18.0555	18.056	18.0587	18.0554	18.0585	18.0586	18.0524	18.0591	18.0586
STD	MS-Search	Beta-Alanine	3tms	1426	16.86	248	AA	Beta-Alanine$3tms	16.8578	16.8582	16.8544	16.8615	16.8582	16.8615	16.8582	16.8553	16.858	16.8581	16.8578	16.8579	16.8517	16.8584	16.8579
STD	MS-Search	Cysteine	3tms	1552	18.5	220	AA	Cysteine$3tms	18.5075	18.5045	18.5007	18.5043	18.5044	18.5078	18.5045	18.5016	18.5042	18.5044	18.4972	18.5042	18.4912	18.5013	18.5042
STD	MS-Search	GABA	3tms	1528	18.21	174	AA	GABA$3tms	18.2047	18.2017	18.198	18.2016	18.2017	18.2016	18.2052	18.2023	18.2049	18.2051	18.2047	18.2048	18.1986	18.202	18.2015
STD	AMDIS	Glutamic acid	pyro	1516	18.07	156	AA	Glutamate$pyro	18.0687	18.0691	18.0653	18.0724	18.0691	18.0656	18.0657	18.0628	18.0655	18.0656	18.0653	18.0654	18.0626	18.0659	18.0654
STD	AMDIS	Glutamic acid	3tms	1615	19.29	246	AA	Glutamate$3tms	19.2932	19.2902	19.2864	19.2935	19.2902	19.2867	19.2868	19.2873	19.29	19.2867	19.2898	19.2899	19.2837	19.287	19.2899
STD	AMDIS	Glutamine (-H2O)	2tms	1470	17.43	155	AA	Glutamine(-H2O)$2tms	17.436	17.433	17.4326	17.4363	17.433	17.4363	17.4331	17.4302	17.4328	17.4329	17.436	17.4361	17.4299	17.4332	17.4327
STD	AMDIS	Glutamine (-H2O)	3tms	1587	18.95	344	AA	Glutamine(-H2O)$3tms	18.9462	18.9466	18.9463	18.9465	18.9466	18.9499	18.9501	18.9472	18.9498	18.95	18.953	18.9498	18.947	18.9469	18.9464
STD	AMDIS	Glutamine	4tms	1728	20.59	227	AA	Glutamine$4tms	20.5959	20.5929	20.5891	20.5928	20.5929	20.5962	20.593	20.5935	20.5927	20.5929	20.5959	20.5926	20.5898	20.5966	20.596
STD	AMDIS	Glutamine	3tms	1767	21.04	156	AA	Glutamine$3tms	21.0449	21.0419	21.0381	21.0452	21.0385	21.0418	21.0419	21.0391	21.0383	21.0384	21.0415	21.0416	21.0354	21.0421	21.0382
STD	AMDIS	Glycine	3tms	1305	15.11	174	AA	Glycine$3tms	15.1026	15.0996	15.0993	15.0995	15.0996	15.1029	15.0997	15.0968	15.0994	15.0996	15.0992	15.0994	15.0966	15.0999	15.0994
STD	MS-Search	Histidine	3tms	1915	22.6	254	AA	Histidine$3tms	22.5858	22.5862	22.579	22.586	22.5827	22.5827	22.5828	22.5799	22.5859	22.5861	22.5891	22.5859	22.5933	22.5864	22.5859
LIB	AMDIS	Homoserine	3tms	1449	17.14	218	AA	Homoserine$3tms	17.1469	17.1439	17.1435	17.1438	17.1439	17.1404	17.1439	17.1444	17.1437	17.1438	17.1469	17.1436	17.1408	17.1441	17.1436
STD	AMDIS	Isoleucine	2tms	1293	14.91	158	AA	Isoleucine$2tms	14.9054	14.9024	14.902	14.9022	14.8989	14.9023	14.9024	14.8995	14.9021	14.9023	14.9019	14.9021	14.8993	14.9026	14.9021
STD	AMDIS	Leucine	2tms	1274	14.57	158	AA	Leucine$2tms	14.572	14.569	14.5652	14.5689	14.5656	14.5723	14.5725	14.5696	14.5722	14.5689	14.5652	14.5687	14.5625	14.5658	14.5653
STD	AMDIS	Lysine	4tms	1919	22.64	156	AA	Lysine$4tms	22.6402	22.6372	22.6334	22.6371	22.6372	22.6405	22.6406	22.6377	22.6404	22.6405	22.6402	22.6403	22.6341	22.6408	22.6403
STD	MS-Search	Methionine	2tms	1516	18.05	176	AA	Methionine$2tms	18.0483	18.0453	18.0449	18.0486	18.0453	18.0486	18.0453	18.0458	18.0485	18.0452	18.0483	18.0484	18.0456	18.0489	18.0484
STD	AMDIS	Phenylalanine	2tms	1624	19.39	218	AA	Phenylalanine$2tms	19.385	19.3854	19.3816	19.3853	19.382	19.3853	19.3855	19.3826	19.3852	19.3853	19.3884	19.3851	19.3823	19.3857	19.3851
STD	AMDIS	Proline	2tms	1296	14.97	142	AA	Proline$2tms	14.9632	14.9602	14.9564	14.9601	14.9568	14.9601	14.9602	14.9573	14.96	14.9601	14.9598	14.9633	14.9537	14.9604	14.9599
STD	AMDIS	Serine	3tms	1359	15.9	218	AA	Serine$3tms	15.902	15.9024	15.8986	15.9023	15.899	15.9023	15.899	15.8961	15.9022	15.9023	15.902	15.9021	15.8993	15.8992	15.9021
LIB	MS-Search	S-methyl-L-cysteine	2tms	1420	16.76	162	AA	S-methyl-L-cysteine$2tms	16.7591	16.7561	16.7558	16.756	16.7629	16.756	16.76	16.7567	16.76	16.76	16.76	16.7694	16.76	16.76	16.76
STD	AMDIS	Threonine	3tms	1384	16.28	218	AA	Threonine$3tms	16.2727	16.2697	16.2693	16.2696	16.2697	16.2696	16.2698	16.2669	16.2695	16.2696	16.2727	16.2694	16.2666	16.27	16.2694
STD	AMDIS	Tryptophan	3tms	2214	25.45	202	AA	Tryptophan$3tms	25.4429	25.4399	25.4396	25.4398	25.4399	25.4432	25.44	25.4405	25.4397	25.4399	25.4429	25.4431	25.4403	25.4436	25.4397
STD	MS-Search	Tyrosine	3tms	1935	22.8	354	AA	Tyrosine$3tms	22.8	22.797	22.7933	22.8003	22.7936	22.7969	22.8005	22.7942	22.8002	22.797	22.8034	22.8036	22.7974	22.7939	22.7968
STD	AMDIS	Valine	2tms	1215	13.64	144	AA	Valine$2tms	13.64	13.637	13.6333	13.6369	13.637	13.6369	13.6371	13.6342	13.6368	13.637	13.6366	13.6367	13.6339	13.6373	13.6367
STD	AMDIS	Alpha-Tocopherol	1tms	3145	32.5	502	APO	Alpha-Tocopherol$tms	32.4941	32.4945	32.4907	32.4944	32.4877	32.4944	32.4911	32.4882	32.4977	32.491	32.4975	32.4942	32.488	32.4913	32.4942
STD	AMDIS	Beta-sitosterol	1tms	3340	33.9	396	APO	Beta-sitosterol$1tms	33.9091	33.9095	33.9023	33.9093	33.8993	33.906	33.9027	33.8964	33.9059	33.8992	33.9057	33.9058	33.8996	33.9063	33.9058
LIB	MS-Search	Campesterol	1tms	3263	33.3	343	APO	Campesterol$1tms	33.3206	33.3142	33.3104	33.3209	33.3108	33.3107	33.3142	33.3114	33.3174	33.3073	33.3172	33.3139	33.3043	33.3145	33.3207
LIB	MS-Search	Monopalmitine	2tms	2588	28.52	371	APO	Monopalmitine$2tms	28.5212	28.5216	28.5178	28.5215	28.5148	28.5181	28.5217	28.5188	28.518	28.5147	28.5212	28.5179	28.5185	28.5219	28.5179
LIB	AMDIS	Phytol	1tms	2171	25.07	143	APO	Phytol$1tms	25.0654	25.0624	25.062	25.0657	25.0624	25.0657	25.0658	25.0629	25.0656	25.0657	25.0654	25.0655	25.0627	25.066	25.0621
LIB	AMDIS	C20:0 (Arachidic acid)	1tms	2438	27.38	369	FA	C20:0$tms	27.375	27.3719	27.3716	27.3718	27.3685	27.3718	27.372	27.3691	27.3751	27.3685	27.3715	27.3717	27.3689	27.3756	27.3683
LIB	AMDIS	C12:0 (Lauric acid)	1tms	1650	19.69	257	FA	C12:0$1tms	19.6946	19.695	19.6912	19.6948	19.6915	19.6949	19.6916	19.6921	19.6947	19.6949	19.6945	19.6947	19.6885	19.6918	19.6947
STD	AMDIS	C18:2 (Linoleic acid)	1tms	2206	25.4	337	FA	C18:2$1tms	25.4055	25.4025	25.3988	25.4024	25.3991	25.4024	25.4026	25.3997	25.4023	25.4025	25.4021	25.4022	25.4028	25.4062	25.4022
STD	MS-Search	C18:3 (Linolenic acid)	1tms	2214	25.46	335	FA	C18:3$1tms	25.4634	25.4604	25.4566	25.4636	25.4569	25.4603	25.4604	25.4575	25.4635	25.4603	25.4633	25.4601	25.4607	25.4606	25.4601
LIB	AMDIS	C9:0 (Nonanoic acid)	1tms	1360	15.92	215	FA	C9:0$1tms	15.9156	15.9126	15.9088	15.9159	15.9126	15.9125	15.9126	15.9097	15.9124	15.9125	15.9156	15.9123	15.9095	15.9128	15.9123
STD	AMDIS	C18:1 (Oleic acid)	1tms	2218	25.46	339	FA	C18:1$tms	25.46	25.457	25.4532	25.4568	25.4535	25.4569	25.457	25.4541	25.4567	25.4535	25.4565	25.4567	25.4573	25.4572	25.4567
STD	AMDIS	C16:0 (Palmitic acid)	1tms	2043	23.87	313	FA	C16:0$1tms	23.8681	23.8651	23.8613	23.865	23.8617	23.865	23.8617	23.8622	23.8649	23.8616	23.8681	23.8648	23.862	23.8653	23.8648
STD	AMDIS	C18:0 (Stearic acid)	1tms	2241	25.69	341	FA	C18:0$tms	25.6913	25.6882	25.6845	25.6881	25.6848	25.6881	25.6883	25.6854	25.688	25.6882	25.6878	25.688	25.6852	25.6885	25.688
STD	MS-Search	C14:0 (Myristic acid)	1tms	1845	21.88	285	FA	C14:0$1tms	21.8749	21.8753	21.8715	21.8751	21.8718	21.8718	21.8753	21.8724	21.875	21.8752	21.8782	21.875	21.8722	21.8755	21.8784
STD	AMDIS	2-Oxoglutarate	2tms	1574	18.73	198	OA	2-Oxoglutarate$2tms	18.7286	18.729	18.7252	18.7288	18.7255	18.7254	18.729	18.7261	18.7287	18.7289	18.7319	18.7321	18.7259	18.7292	18.7321
STD	AMDIS	Aconitate	3tms	1742	20.76	375	OA	Aconitate$3tms	20.7558	20.7562	20.7524	20.7561	20.7528	20.7561	20.7596	20.7567	20.756	20.7561	20.7592	20.7559	20.7531	20.7564	20.7559
STD	AMDIS	Ascorbate	4tms	1943	22.9	332	OA	Ascorbate$4tms	22.8885	22.8821	22.8749	22.8854	22.8821	22.882	22.8787	22.8758	22.8819	22.8786	22.8783	22.8818	22.8756	22.8789	22.8818
STD	AMDIS	Citrate	4tms	1812	21.54	273	OA	Citrate$4tms	21.5381	21.5351	21.5347	21.535	21.5351	21.5418	21.542	21.5357	21.5417	21.5418	21.5381	21.5348	21.532	21.5354	21.5382
STD	MS-Search	Dehydroascorbate	#1	1834	21.75	316	OA	Dehydroascorbate#1	21.7558	21.7528	21.7524	21.7561	21.7528	21.7561	21.7528	21.7534	21.7526	21.7561	21.7558	21.7559	21.7497	21.753	21.7525
STD	AMDIS	Dehydroascorbate	#2	1842	21.85	316	OA	Dehydroascorbate#2	21.8511	21.8446	21.8477	21.8479	21.848	21.8514	21.8481	21.8486	21.8478	21.8514	21.8476	21.8512	21.8416	21.8483	21.8478
STD	MS-Search	Dehydroascorbate	#3	1869	22.13	316	OA	Dehydroascorbate#3	22.1266	22.1236	22.1198	22.1234	22.1201	22.1269	22.1236	22.1241	22.1268	22.1235	22.1266	22.1233	22.1205	22.1238	22.1267
STD	AMDIS	Dehydroascorbate	#5	1902	22.48	244	OA	Dehydroascorbate#5	22.4769	22.4773	22.4735	22.4772	22.4773	22.4772	22.4773	22.4745	22.4737	22.4772	22.4803	22.477	22.4742	22.4775	22.4804
STD	AMDIS	Dehydroascorbate	#6	1927	22.73	244	OA	Dehydroascorbate#6	22.7286	22.7256	22.7252	22.7289	22.7256	22.7289	22.7257	22.7262	22.7288	22.7289	22.7286	22.7287	22.7225	22.7258	22.7287
STD	AMDIS	Fumarate	2tms	1350	15.76	245	OA	Fumarate$2tms	15.7557	15.7527	15.7489	15.7526	15.7493	15.7526	15.7494	15.7499	15.7525	15.7526	15.7523	15.7524	15.7462	15.7529	15.7524
LIB	AMDIS	Gallic-acid	4tms	1949	23.01	281	OA	Gallic-acid$4tms	22.9599	22.9603	22.9531	22.9602	22.9569	22.9602	22.9603	22.9575	22.9601	22.9602	22.9633	22.96	22.9572	22.9605	22.96
STD	MS-Search	Glycerate	3tms	1330	15.46	292	OA	Glycerate$3tms	15.4564	15.4534	15.4496	15.4533	15.4534	15.4533	15.4534	15.4539	15.4532	15.4533	15.4564	15.4565	15.4469	15.4536	15.4531
STD	AMDIS	Glycolate	2tms	1082	10.94	177	OA	Glycolate$2tms	10.9393	10.9397	10.9359	10.9396	10.9363	10.9362	10.9364	10.9335	10.9361	10.9328	10.9325	10.9394	10.9298	10.9365	10.9394
LIB	MS-Search	Hydroxyglutarate	3tms	1571	18.74	247	OA	Hydroxyglutarate$3tms	18.7354	18.7392	18.7354	18.7356	18.7357	18.7357	18.7392	18.7329	18.7355	18.7357	18.7387	18.7389	18.7327	18.736	18.7389
LIB	AMDIS	Itaconate	2tms	1341	15.63	259	OA	Itaconate$2tms	15.6197	15.6167	15.6163	15.6199	15.6166	15.6234	15.6235	15.6172	15.6198	15.62	15.6196	15.6198	15.6204	15.6169	15.6232
LIB	AMDIS	Lactate	2tms	1064	10.58	190	OA	Lactate$2tms	10.5788	10.5758	10.572	10.5791	10.5723	10.5757	10.5724	10.5695	10.5721	10.5757	10.5719	10.5789	10.5659	10.576	10.5755
STD	AMDIS	Malate	3tms	1484	17.65	233	OA	Malate$3tms	17.6435	17.6405	17.6401	17.6438	17.6405	17.6438	17.6405	17.6377	17.6403	17.6404	17.6435	17.6436	17.6374	17.6407	17.6402
STD	AMDIS	Maleate	2tms	1301	15.03	245	OA	Maleate$2tms	15.038	15.0316	15.0312	15.0349	15.0282	15.0315	15.0351	15.0288	15.0314	15.0349	15.0346	15.0313	15.0285	15.0318	15.0313
STD	MS-search	Malonate	2tms	1206	13.43	233	OA	Malonate$2tms	13.4257	13.4193	13.4122	13.4294	13.4227	13.4192	13.4228	13.4199	13.4157	13.4159	13.42	13.42	13.42	13.42	13.42
LIB	AMDIS	Nicotinate	1tms	1292	14.89	180	OA	Nicotinate$1tms	14.8952	14.8922	14.8884	14.892	14.8887	14.8921	14.8888	14.8893	14.8885	14.8887	14.8917	14.8885	14.8857	14.889	14.8919
STD	AMDIS	Oxalate	2tms	1140	12.11	147	OA	Oxalate$2tms	12.106	12.1064	12.1026	12.1029	12.0996	12.1097	12.1064	12.1035	12.1028	12.1029	12.1026	12.1095	12.0999	12.1032	12.1061
LIB	MS-Search	Pantothenate	3tms	1985	23.3	291	OA	Pantothenate$3tms	23.3171	23.3175	23.3137	23.3207	23.314	23.3174	23.3175	23.3146	23.3138	23.3174	23.317	23.3138	23.3178	23.3143	23.3172
LIB	MS-Search	Pipecolate	2tms	1364	15.97	156	OA	Pipecolate$2tms	15.9734	15.967	15.9666	15.9669	15.9636	15.9669	15.967	15.9642	15.9668	15.9669	15.9666	15.9701	15.9639	15.9672	15.9667
STD	MS-Search	Pyruvate	1tms	1035	10.3	174	OA	Pyruvate$1tms	10.3032	10.3036	10.2965	10.3001	10.2934	10.3001	10.3003	10.2974	10.2966	10.2968	10.2998	10.3	10.2938	10.3005	10.3
LIB	AMDIS	Quinate	5tms	1855	21.98	345	OA	Quinate$5tms	21.9803	21.9773	21.9735	21.9806	21.9773	21.9806	21.9773	21.9779	21.9771	21.9772	21.9803	21.9804	21.9742	21.9809	21.9804
STD	MS-Search	Salicylate	2tms	1506	17.94	267	OA	Salicylate$2tms	17.9326	17.9296	17.9224	17.9295	17.9262	17.9363	17.9331	17.9302	17.9294	17.9261	17.9326	17.9327	17.9299	17.9298	17.9293
STD	AMDIS	Succinate	2tms	1313	15.21	147	OA	Succinate$2tms	15.2081	15.2085	15.2047	15.2084	15.2051	15.2084	15.2051	15.2022	15.2049	15.205	15.2047	15.2082	15.202	15.2053	15.2082
LIB	AMDIS	Threonate	4tms	1556	18.56	292	OA	Threonate$4tms	18.5585	18.5555	18.5551	18.5554	18.5555	18.5588	18.5589	18.5526	18.5553	18.5554	18.5585	18.5586	18.5524	18.5591	18.5586
LIB	MS-Search	Uric-acid	4tms	2095	24.35	456	OA	Uric-acid$4tms	24.3443	24.3447	24.3409	24.348	24.3413	24.3378	24.3379	24.335	24.3377	24.3378	24.3409	24.341	24.3348	24.3347	24.3376
LIB	AMDIS	Allantoin	4tms	1880	22.24	518	OTHER	Allantoin$4tms	22.2286	22.2324	22.2218	22.2255	22.2256	22.2255	22.2256	22.2228	22.2254	22.2289	22.2252	22.2321	22.2259	22.2224	22.2253
LIB	AMDIS	Allantoin	5tms	1902	22.47	518	OTHER	Allantoin$5tms	22.4667	22.4603	22.4599	22.4636	22.4671	22.467	22.4637	22.4609	22.4669	22.467	22.4667	22.4634	22.464	22.4707	22.4668
STD	MS-Search	Arabitol	5tms	1716	20.47	217	OTHER	Arabitol$5tms	20.4701	20.4739	20.4701	20.4704	20.4671	20.4738	20.4705	20.471	20.4703	20.4704	20.4769	20.4702	20.4674	20.4775	20.4736
LIB	AMDIS	Erythritol	4tms	1505	17.93	217	OTHER	Erythritol$4tms	17.9224	17.916	17.9156	17.9193	17.916	17.9295	17.9263	17.9234	17.9192	17.9193	17.9326	17.9327	17.9299	17.9367	17.9327
STD	AMDIS	Glycerol	3tms	1276	14.62	205	OTHER	Glycerol$3tms	14.6128	14.6098	14.6095	14.6131	14.6098	14.6131	14.6099	14.6104	14.613	14.6132	14.6128	14.6129	14.6067	14.6101	14.613
LIB	MS-Search	Guanine	3tms	2122	24.6	352	OTHER	Guanine$3tms	24.5926	24.5862	24.5892	24.5963	24.5862	24.5895	24.5862	24.5833	24.5894	24.5929	24.5926	24.5893	24.5899	24.5864	24.5927
STD	MS-Search	Mannitol	6tms	1928	22.74	319	OTHER	Mannitol$6tms	22.732	22.7324	22.7252	22.7323	22.7324	22.7323	22.7359	22.7296	22.7322	22.7357	22.7354	22.7389	22.7293	22.7326	22.7321
STD	AMDIS	myo-inositol	6tms	2093	24.33	217	OTHER	myo-inositol$6tms	24.3307	24.3243	24.3239	24.331	24.3209	24.3242	24.3209	24.318	24.3207	24.3208	24.3239	24.324	24.3178	24.3177	24.324
STD	AMDIS	Putrescine	4tms	1736	20.7	174	OTHER	Putrescine$4tms	20.7014	20.6984	20.698	20.6983	20.6984	20.7051	20.7018	20.6989	20.7016	20.6983	20.7014	20.7015	20.6953	20.702	20.7015
STD	AMDIS	Ribitol	5tms	1721	20.53	217	OTHER	Ribitol$5tms	20.5347	20.5317	20.5313	20.5316	20.5317	20.535	20.5317	20.5323	20.5349	20.5316	20.5381	20.5348	20.5286	20.5353	20.5348
STD	With IS	Sorbitol	6tms	1935	22.81	319	OTHER	Sorbitol$6tms	22.8	22.8004	22.7967	22.8037	22.8038	22.8003	22.8073	22.801	22.807	22.8004	22.8	22.8002	22.8042	22.8041	22.8036
LIB	AMDIS	Sulfamate	2tms	1401	16.52	298	OTHER	Sulfamate$2tms	16.5108	16.5112	16.5074	16.5111	16.5078	16.5077	16.5113	16.5016	16.5076	16.5112	16.5108	16.5109	16.5081	16.5115	16.5109
LIB	AMDIS	Sulfate	2tms	1165	12.61	227	OTHER	Sulfate$2tms	12.6128	12.6098	12.606	12.6063	12.6064	12.6131	12.6098	12.607	12.6062	12.6097	12.6128	12.6129	12.6033	12.6066	12.6095
LIB	MS-Search	Thiodiglycol	2tms	1414	16.69	116	OTHER	Thiodiglycol$2tms	16.6911	16.6915	16.6877	16.688	16.6881	16.6914	16.6881	16.6887	16.6879	16.688	16.6911	16.6912	16.6884	16.6883	16.6878
LIB	AMDIS	Uridine	4tms	2441	27.4	517	OTHER	Uridine$4tms	27.3954	27.389	27.3852	27.3922	27.3855	27.3889	27.389	27.3861	27.3921	27.3923	27.4	27.3955	27.3927	27.396	27.3887
LIB	MS-Search	3-Phosphoglycerate	4tms	1798	21.38	459	PHOSPHO	3-Phosphoglycerate$4tms	21.3817	21.3787	21.3817	21.3853	21.3752	21.382	21.3821	21.3792	21.3852	21.3786	21.3816	21.3818	21.379	21.3823	21.3784
STD	AMDIS	Fructose-6-Phosphate	meox1	2300	26.23	315	PHOSPHO	Fructose-6-P$meox1	26.2219	26.2189	26.2151	26.2187	26.2189	26.2188	26.2189	26.2194	26.2221	26.2188	26.2219	26.222	26.2158	26.2259	26.2186
STD	AMDIS	Glucose-6-Phosphate	meox1	2315	26.33	299	PHOSPHO	Glucose-6-P$meox1	26.3341	26.3311	26.3273	26.331	26.3277	26.331	26.3345	26.3283	26.3309	26.331	26.3341	26.3342	26.3314	26.3313	26.3342
STD	AMDIS	Glucose-6-Phosphate	meox2	2335	26.51	299	PHOSPHO	Glucose-6-P$meox2	26.5042	26.4978	26.4974	26.5045	26.4978	26.5045	26.5012	26.5017	26.501	26.5011	26.5008	26.5043	26.5015	26.5014	26.5009
STD	AMDIS	Glycerol-3-Phosphate	4tms	1754	20.91	357	PHOSPHO	Glycerol-3-P$4tms	20.8987	20.8991	20.8953	20.9023	20.8956	20.899	20.8991	20.8928	20.8954	20.8956	20.8986	20.8988	20.896	20.8993	20.8988
LIB	AMDIS	Myo-inositol-1-Phosphate	7tms	2413	27.16	318	PHOSPHO	Myo-inositol-1P$7tms	27.1641	27.1611	27.1607	27.1643	27.1576	27.1644	27.1645	27.1582	27.1642	27.161	27.164	27.1642	27.1648	27.1647	27.1642
LIB	MS-Search	Phosphoenolpyruvate	3tms	1591	19	369	PHOSPHO	Phosphoenolpyruvate$3tms	19.0075	19.0079	19.0041	19.0078	19.0045	19.0044	19.0045	19.0016	19.0111	19.0078	19.0109	19.0076	19.0048	19.0047	19.0042
STD	AMDIS	Phosphate	3tms	1272	14.55	299	PHOSPHO	Phosphate$3tms	14.5516	14.5452	14.5448	14.5485	14.5452	14.5519	14.5487	14.539	14.5552	14.5451	14.538	14.5381	14.5353	14.542	14.5381
LIB	MS-Search	Pyrophosphate	4tms	1653	19.75	451	PHOSPHO	Pyrophosphate$4tms	19.7456	19.7426	19.7354	19.7391	19.7426	19.7391	19.7392	19.7397	19.7492	19.7391	19.7456	19.7423	19.7429	19.7428	19.7457
STD	MS-Search	Ribose-5-Phosphate	5tms-meox1	2108	24.42	315	PHOSPHO	Ribose-5-P$5tms	24.4225	24.4195	24.4157	24.4228	24.4161	24.4228	24.423	24.4235	24.4227	24.4228	24.4225	24.4226	24.4232	24.4198	24.4226
STD	AMDIS	Arabinose	meox1	1658	19.8	307	SUG	Arabinose$meox1	19.8	19.7936	19.7932	19.7969	19.797	19.7969	19.7936	19.7941	19.7968	19.7935	19.8	19.8001	19.7905	19.7972	19.7967
STD	AMDIS	Cellobiose	meox1	2704	29.43	361	SUG	Cellobiose$meox1	29.4226	29.423	29.4192	29.4229	29.4162	29.4229	29.423	29.4202	29.4262	29.4195	29.4158	29.4159	29.4165	29.4198	29.4193
STD	MS-Search	Cellobiose	meox2	2735	29.66	361	SUG	Cellobiose$meox2	29.6607	29.6611	29.6573	29.6576	29.6509	29.6542	29.6577	29.6583	29.6609	29.6576	29.6437	29.6506	29.666	29.667	29.66
STD	AMDIS	Fructose	meox1	1866	22.12	217	SUG	Fructose$meox1	22.113	22.11	22.1062	22.1098	22.1099	22.1133	22.1134	22.1139	22.1165	22.1133	22.1163	22.1097	22.1103	22.1102	22.1131
STD	AMDIS	Fructose	meox2	1876	22.21	217	SUG	Fructose$meox2	22.2116	22.212	22.2048	22.2153	22.2086	22.2119	22.2086	22.2092	22.2118	22.2119	22.215	22.2151	22.2089	22.2122	22.2151
STD	MS-Search	Galactose	meox1	1886	22.32	319	SUG	Galactose$meox1	22.317	22.314	22.3103	22.3173	22.3106	22.3139	22.3141	22.3146	22.3138	22.314	22.317	22.3172	22.3144	22.3177	22.3206
LIB	MS-Search	Gentiobiose	meox1	2818	30.28	361	SUG	Gentiobiose$meox1	30.2832	30.2836	30.2764	30.2834	30.2767	30.2801	30.2768	30.2739	30.2833	30.2767	30.2831	30.2765	30.2805	30.2804	30.2833
LIB	AMDIS	Glucopyranose	4tms	1763	20.99	217	SUG	Glucopyranose$4tms	20.9871	20.9875	20.9837	20.9874	20.9841	20.9874	20.9875	20.9846	20.9839	20.984	20.9871	20.9872	20.981	20.9877	20.9872
STD	AMDIS	Glucose	meox1	1892	22.38	364	SUG	Glucose$meox1	22.3783	22.3787	22.3749	22.3786	22.3753	22.3786	22.3753	22.3758	22.3785	22.3786	22.3817	22.3784	22.3722	22.3789	22.3818
LIB	AMDIS	Levoglucosan	3tms	1699	20.28	204	SUG	Levoglucosan$3tms	20.2728	20.2698	20.2694	20.2731	20.2698	20.2731	20.2732	20.2703	20.273	20.2697	20.2728	20.2729	20.2701	20.2734	20.2729
STD	AMDIS	Maltose	meox1	2741	29.71	160	SUG	Maltose$meox1	29.7015	29.7019	29.6947	29.7052	29.6985	29.7018	29.7019	29.6991	29.7051	29.6984	29.7015	29.705	29.6954	29.7056	29.6982
LIB	MS-Search	Mannose	meox1	1882	22.27	319	SUG	Mannose$meox1	22.2626	22.263	22.2592	22.2629	22.2596	22.2629	22.2597	22.2602	22.2628	22.2629	22.2694	22.2627	22.2633	22.26	22.2695
STD	AMDIS	Raffinose	11tms	3371	34.1	361	SUG	Raffinose$11tms	34.0996	34.0966	34.0928	34.093	34.0863	34.0964	34.0932	34.0869	34.0997	34.0897	34.1029	34.0963	34.0867	34.0934	34.0929
STD	MS-Search	Rhamnose	meox1	1713	20.44	160	SUG	Rhamnose$meox1	20.4395	20.4365	20.4327	20.4363	20.433	20.4364	20.4365	20.4336	20.4362	20.4364	20.4428	20.4362	20.4334	20.4367	20.4362
STD	AMDIS	Ribose	4tms	1673	19.98	217	SUG	Ribose$4tms	19.9735	19.9739	19.9701	19.9738	19.9705	19.9738	19.9739	19.971	19.9737	19.9738	19.9735	19.9702	19.9708	19.9741	19.9736
STD	AMDIS	Sucrose	8tms	2642	28.95	305	SUG	Sucrose$8tms	28.943	28.9434	28.943	28.9399	28.9332	28.9433	28.94	28.9474	28.9398	28.9399	28.943	28.9431	28.9505	28.947	28.9363
STD	AMDIS	Trehalose	8tms	2745	29.74	191	SUG	Trehalose$8tms	29.7389	29.7393	29.7322	29.7358	29.7291	29.7392	29.7394	29.7331	29.7391	29.7359	29.7389	29.739	29.7362	29.7396	29.7357
STD	AMDIS	Xylose	4tms-meox2	1651	19.72	217	SUG	Xylose$4tms-meox2	19.715	19.7154	19.7082	19.7152	19.7119	19.7153	19.7154	19.7125	19.7151	19.7153	19.7149	19.72	19.7089	19.71	19.7117
		Unk(1139/184)		1139	12.1	184	UNK	Unk(1139/184)	12.0924	12.0894	12.089	12.0893	12.0894	12.0927	12.0894	12.0865	12.0892	12.0893	12.089	12.0925	12.0863	12.0896	12.0891
		Unk(1239/248)		1239	14.01	248	UNK	Unk(1239/248)	14.0006	14.001	13.9972	14.0009	13.9976	13.9975	13.9976	13.9981	13.9974	13.9975	14.0006	13.9973	13.9911	14.0046	14.0007
		Unk(1250/157)		1250	14.17	157	UNK	Unk(1250/157)	14.1707	14.1711	14.1707	14.1743	14.171	14.1744	14.1745	14.175	14.1776	14.1744	14.1706	14.1708	14.1646	14.1713	14.1708
		Unk(1284/198)		1284	14.75	198	UNK	Unk(1284/198)	14.7455	14.7425	14.7387	14.7424	14.7425	14.7424	14.7425	14.7396	14.7423	14.7424	14.7421	14.7456	14.7394	14.7427	14.7422
		Unk(1310/199)		1310	15.17	199	UNK	Unk(1310/199)	15.1673	15.1643	15.1605	15.1642	15.1609	15.1642	15.1643	15.1614	15.1606	15.1642	15.1639	15.164	15.1578	15.1645	15.164
		Unk(1336/117)		1336	15.57	117	UNK	Unk(1336/117)	15.5686	15.5656	15.5619	15.5655	15.5622	15.5655	15.5657	15.5628	15.5654	15.5656	15.5652	15.5653	15.5625	15.5659	15.5654
		Unk(1355/145)		1355	15.84	145	UNK	Unk(1355/145)	15.8407	15.8411	15.8374	15.841	15.8377	15.841	15.8378	15.8383	15.8375	15.8377	15.8407	15.8409	15.8381	15.838	15.8409
		Unk(1371/247)		1371	16.08	247	UNK	Unk(1371/247)	16.0788	16.0758	16.0721	16.0757	16.0758	16.0757	16.0725	16.073	16.0756	16.0758	16.0754	16.079	16.0728	16.0761	16.0756
		Unk(1506/159)		1506	17.94	159	UNK	Unk(1506/159)	17.9666	17.967	17.9633	17.9669	17.9636	17.9635	17.9637	17.9608	17.9668	17.9636	17.9666	17.9667	17.9605	17.9673	17.9668
		Unk(1536/327)		1536	18.31	327	UNK	Unk(1536/327)	18.3306	18.3276	18.3306	18.3241	18.3276	18.3275	18.331	18.3247	18.3342	18.3275	18.3306	18.3307	18.3279	18.3244	18.3341
		Unk(1563/313)		1563	18.67	313	UNK	Unk(1563/313)	18.6707	18.6677	18.6673	18.6676	18.6643	18.6676	18.6678	18.6683	18.6675	18.6642	18.6707	18.6674	18.6646	18.668	18.6708
		Unk(1660/275)		1660	19.82	275	UNK	Unk(1660/275)	19.8204	19.8174	19.8136	19.8173	19.8174	19.8207	19.8242	19.8214	19.8172	19.8207	19.8238	19.8171	19.8109	19.8108	19.8137
		Unk(1722/198)		1722	20.54	198	UNK	Unk(1722/198)	20.5313	20.5317	20.5279	20.5316	20.5283	20.535	20.5351	20.5323	20.5281	20.5316	20.5313	20.5348	20.5286	20.5319	20.5314
		Unk(1738/394)		1738	20.72	394	UNK	Unk(1738/394)	20.7116	20.712	20.7082	20.7085	20.7086	20.7085	20.712	20.7057	20.7084	20.7085	20.715	20.7117	20.7089	20.7156	20.7117
		Unk(1748/259)		1748	20.83	259	UNK	Unk(1748/259)	20.8204	20.8208	20.8204	20.8241	20.8208	20.8207	20.8209	20.818	20.824	20.8241	20.8238	20.8205	20.8177	20.8211	20.8205
		Unk(1791/316)		1791	21.3	316	UNK	Unk(1791/316)	21.2932	21.2902	21.2864	21.2901	21.2902	21.2901	21.2937	21.2908	21.29	21.2901	21.2932	21.2933	21.2871	21.2904	21.2933
		Unk(1805/299)		1805	21.45	299	UNK	Unk(1805/299)	21.4497	21.4467	21.4429	21.4466	21.4433	21.4466	21.4467	21.4438	21.4499	21.4466	21.4497	21.4498	21.447	21.4503	21.4464
		Unk(1838/123)		1838	21.79	123	UNK	Unk(1838/123)	21.7966	21.7936	21.7933	21.7935	21.7936	21.7935	21.7937	21.7908	21.7934	21.7936	21.7966	21.7967	21.7939	21.7939	21.7967
		Unk(1898/84)		1898	22.44	84	UNK	Unk(1898/84)	22.4463	22.4467	22.4429	22.4466	22.4433	22.4466	22.4467	22.4439	22.4465	22.4466	22.4463	22.4464	22.4436	22.4469	22.4464
		Unk(1964/217)		1964	23.09	217	UNK	Unk(1964/217)	23.096	23.0964	23.0926	23.1167	23.11	23.0963	23.0964	23.0935	23.0962	23.0963	23.0994	23.0961	23.0933	23.0966	23.0995
		Unk(2122/399)		2122	24.6	399	UNK	Unk(2122/399)	24.5824	24.5794	24.579	24.5861	24.5828	24.5827	24.5794	24.5799	24.586	24.5793	24.5858	24.5859	24.5797	24.5796	24.5791
		Unk(2134/293)		2134	24.72	293	UNK	Unk(2134/293)	24.7116	24.7086	24.7083	24.7119	24.7086	24.7085	24.7087	24.7058	24.7118	24.7086	24.7116	24.7118	24.709	24.7123	24.7084
		Unk(2204/299)		2204	25.39	299	UNK	Unk(2204/299)	25.3953	25.3889	25.3919	25.3922	25.3889	25.3956	25.3924	25.3895	25.3887	25.3923	25.3919	25.3954	25.3892	25.3926	25.392
		Unk(2222/351)		2222	25.54	351	UNK	Unk(2222/351)	25.545	25.542	25.5382	25.5453	25.5386	25.5419	25.5386	25.5391	25.5418	25.5419	25.5416	25.5417	25.5389	25.5388	25.5417
		Unk(2688/425)		2688	29.3	425	UNK	Unk(2688/425)	29.2968	29.2937	29.2934	29.2936	29.2835	29.2971	29.2972	29.2943	29.2969	29.2937	29.3035	29.3037	29.2975	29.3008	29.2935
		Unk(2770/369)		2770	29.94	369	UNK	Unk(2770/369)	29.9362	29.9298	29.9294	29.9297	29.9264	29.9297	29.9264	29.927	29.933	29.9297	29.9328	29.9295	29.9267	29.9335	29.9295
		Unk(2800/369)		2800	30.17	369	UNK	Unk(2800/369)	30.1743	30.1815	30.1811	30.1814	30.1747	30.1814	30.1781	30.1787	30.1847	30.1848	30.1845	30.1812	30.1818	30.1784	30.188
		Unk(2810/257)		2810	30.24	257	UNK	Unk(2810/257)	30.2355	30.2325	30.2322	30.2358	30.2257	30.2324	30.2326	30.2263	30.2357	30.2325	30.2321	30.2357	30.2295	30.2328	30.2323
		Unk(2943/531)		2943	31.14	531	UNK	Unk(2943/531)	31.1369	31.1305	31.1301	31.1372	31.1271	31.1338	31.1305	31.1243	31.1405	31.1372	31.1301	31.1336	31.124	31.1307	31.1336
		Unk(2980/531)		2980	31.38	531	UNK	Unk(2980/531)	31.375	31.3788	31.375	31.3719	31.3652	31.3787	31.3754	31.3692	31.3888	31.3787	31.3784	31.3785	31.3723	31.3791	31.3785
		Unk(2982/369)		2982	31.4	369	UNK	Unk(2982/369)	31.3954	31.3958	31.392	31.3957	31.3924	31.3923	31.3958	31.3862	31.399	31.3923	31.3954	31.3955	31.3927	31.3927	31.3921
		Unk(3033/531)		3033	31.74	531	UNK	Unk(3033/531)	31.7424	31.7428	31.7356	31.7426	31.7292	31.7393	31.736	31.7331	31.746	31.7393	31.739	31.7357	31.7329	31.7328	31.7357
		Unk(3122/204)		3122	32.35	204	UNK	Unk(3122/204)	32.3444	32.3414	32.341	32.3413	32.3346	32.3413	32.338	32.3318	32.348	32.3413	32.3444	32.3411	32.3383	32.3383	32.3445
		Unk(3281/575)		3281	33.47	575	UNK	Unk(3281/575)	33.4703	33.4673	33.4703	33.4706	33.4639	33.4706	33.4673	33.4644	33.4739	33.474	33.4737	33.4704	33.4642	33.4641	33.467
		Unk(3352/386)		3352	34.01	386	UNK	Unk(3352/386)	34.0077	34.0047	34.0009	34.008	33.9979	34.0046	34.0013	33.9985	34.0045	34.0012	34.0077	34.0112	33.988	33.9981	33.9976
		Unk(3612/369)		3612	35.95	369	UNK	Unk(3612/369)	35.9533	35.9571	35.9499	35.9536	35.9367	35.9502	35.9537	35.9441	35.9535	35.94	35.9567	35.9568	35.9506	35.9506	35.95
		Unk(3664/369)		3664	36.33	369	UNK	Unk(3664/369)	36.3411	36.3381	36.3275	36.3345	36.3211	36.3346	36.3313	36.325	36.3311	36.321	36.3411	36.331	36.335	36.3281	36.331

## Sheet: d) Statistics
Supplementary table S1d: Statistical evaluation of the data
Statistical evaluation of the data was performed with R. The data was log transformed and Pareto scaled prior to univariate statistics (1-way ANOVA). P-values were submitted to the Benjamini-Hochberg false discovery rate correction (column "with FDR"). A metabolite was considered differentially accumulated when the FDR adjusted P-value was below 0.05 with a log ratio in base 2 either superior to …
Metabolites	Averages			1w-ANOVA		Fold changes		Log ratios (base 2)		Changes
	Y	S	A	P-value	with FDR	S / Y	A / Y	S / Y	A / Y	S vs Y	A vs Y
4-Hydroxyproline$3tms	1	0.226623	0.171048	1.49e-09	8.21e-09	0.226623	0.171048	-2.14163	-2.54752	DOWN	DOWN
alpha-Aminoadipate$3tms	1	0.0770659	0.0292409	1.35e-08	5.27e-08	0.0770659	0.0292409	-3.69776	-5.09587	DOWN	DOWN
Alanine$2tms	1	0.18847	0.0271344	5.41e-12	3.27e-10	0.18847	0.0271344	-2.40759	-5.20373	DOWN	DOWN
Alanyl-Alanine$2tms	1	0.0733833	0.0392565	1.75e-09	8.92e-09	0.0733833	0.0392565	-3.7684	-4.67092	DOWN	DOWN
Arginine$1 (Ornithine-1,5-lactam$2tms)	1	0.209175	0.0386755	6.71e-07	1.71e-06	0.209175	0.0386755	-2.25722	-4.69244	DOWN	DOWN
Arginine$2 (Ornithine$3tms)	1	0.148105	0.0142875	2.9e-06	6.21e-06	0.148105	0.0142875	-2.7553	-6.12911	DOWN	DOWN
Arginine$4 (Ornithine$4tms)	1	0.173995	0.086341	1.43e-07	4.22e-07	0.173995	0.086341	-2.52288	-3.53381	DOWN	DOWN
Arginine$5 (Citrulline$3tms)	1	0.16642	0.0229862	2.47e-07	7.05e-07	0.16642	0.0229862	-2.5871	-5.44309	DOWN	DOWN
Asparagine$AVG	1	0.111422	0.0338612	5.79e-10	4.08e-09	0.111422	0.0338612	-3.1659	-4.88422	DOWN	DOWN
Aspartate$3tms	1	0.235262	0.107748	6.32e-09	2.67e-08	0.235262	0.107748	-2.08766	-3.21427	DOWN	DOWN
Beta-Alanine$3tms	1	0.281908	0.0611066	2.26e-08	7.96e-08	0.281908	0.0611066	-1.82671	-4.03253	DOWN	DOWN
Cysteine$3tms	1	0.271787	0.136514	1.73e-08	6.4e-08	0.271787	0.136514	-1.87945	-2.87288	DOWN	DOWN
GABA$3tms	1	0.157376	0.0917753	5.66e-06	1.1e-05	0.157376	0.0917753	-2.66771	-3.44575	DOWN	DOWN
Glutamate$AVG	1	0.239684	0.079927	2.86e-10	2.35e-09	0.239684	0.079927	-2.06079	-3.64517	DOWN	DOWN
Glutamine(-H2O)$AVG	1	0.047091	0.0213414	1.71e-09	8.92e-09	0.047091	0.0213414	-4.4084	-5.5502	DOWN	DOWN
Glutamine$AVG	1	0.033215	0.0132156	9.44e-12	3.27e-10	0.033215	0.0132156	-4.91202	-6.24162	DOWN	DOWN
Glycine$3tms	1	0.40049	0.272723	3.05e-06	6.44e-06	0.40049	0.272723	-1.32016	-1.87449	DOWN	DOWN
Histidine$3tms	1	0.143301	0.0212129	1.39e-08	5.27e-08	0.143301	0.0212129	-2.80288	-5.55892	DOWN	DOWN
Homoserine$3tms	1	0.0950894	0.05261	7.48e-09	3.07e-08	0.0950894	0.05261	-3.39457	-4.24852	DOWN	DOWN
Isoleucine$2tms	1	0.157917	0.0531214	1.1e-10	1.55e-09	0.157917	0.0531214	-2.66277	-4.23456	DOWN	DOWN
Leucine$2tms	1	0.173331	0.0815631	3.36e-13	4.97e-11	0.173331	0.0815631	-2.5284	-3.61594	DOWN	DOWN
Lysine$4tms	1	0.117941	0.179192	1.08e-06	2.54e-06	0.117941	0.179192	-3.08386	-2.48042	DOWN	DOWN
Methionine$2tms	1	0.270544	0.142848	2.48e-06	5.49e-06	0.270544	0.142848	-1.88606	-2.80745	DOWN	DOWN
Phenylalanine$2tms	1	0.203898	0.13171	1.22e-07	3.7e-07	0.203898	0.13171	-2.29408	-2.92456	DOWN	DOWN
Proline$2tms	1	0.214648	0.0558718	1.08e-10	1.55e-09	0.214648	0.0558718	-2.21995	-4.16174	DOWN	DOWN
Serine$3tms	1	0.391145	0.203409	1.4e-06	3.23e-06	0.391145	0.203409	-1.35422	-2.29755	DOWN	DOWN
S-methyl-L-cysteine$2tms	1	0.145715	0.0741451	6.23e-09	2.67e-08	0.145715	0.0741451	-2.77878	-3.75351	DOWN	DOWN
Threonine$3tms	1	0.214234	0.0963917	1.12e-11	3.27e-10	0.214234	0.0963917	-2.22274	-3.37495	DOWN	DOWN
Tryptophan$3tms	0.372511	0.343464	1	0.00212361	0.00266351	0.922023	2.68449	-0.117125	1.42465		UP
Tyrosine$3tms	1	0.399006	0.382952	0.00031046	0.000429421	0.399006	0.382952	-1.32552	-1.38476	DOWN	DOWN
Valine$2tms	1	0.157387	0.055599	1.08e-11	3.27e-10	0.157387	0.055599	-2.66762	-4.1688	DOWN	DOWN
Alpha-Tocopherol$tms	0.813633	0.643847	1	0.0869842	0.0953604	0.791324	1.22906	-0.337659	0.29755
Beta-sitosterol$1tms	1	0.561209	0.412049	7.56e-07	1.9e-06	0.561209	0.412049	-0.83339	-1.27911		DOWN
Campesterol$1tms	1	0.529762	0.406119	0.00225986	0.00281058	0.529762	0.406119	-0.916583	-1.30003		DOWN
Monopalmitine$2tms	1	0.63334	0.627636	0.00438699	0.00532192	0.63334	0.627636	-0.658949	-0.672001
Phytol$1tms	1	0.25186	0.0564086	1.83e-10	1.8e-09	0.25186	0.0564086	-1.98931	-4.14794	DOWN	DOWN
C9:0$1tms	1	0.668099	0.600741	0.000174742	0.000251086	0.668099	0.600741	-0.581866	-0.735185
C12:0$1tms	1	0.481645	0.410443	0.000191245	0.000272156	0.481645	0.410443	-1.05396	-1.28475	DOWN	DOWN
C14:0$1tms	1	0.583305	0.44251	2.18e-06	4.9e-06	0.583305	0.44251	-0.777677	-1.17622		DOWN
C16:0$1tms	1	0.642078	0.576871	8.61e-06	1.63e-05	0.642078	0.576871	-0.639179	-0.79368
C18:0$1tms	1	0.710183	0.621941	2.64e-07	7.36e-07	0.710183	0.621941	-0.493737	-0.685151
C18:1$1tms	0.704375	0.722582	1	0.428128	0.443098	1.02585	1.4197	0.0368182	0.505585
C18:2$1tms	1	0.702127	0.940777	0.0965575	0.105077	0.702127	0.940777	-0.510196	-0.0880756
C18:3$1tms	1	0.598915	0.350517	0.000160484	0.000235165	0.598915	0.350517	-0.739576	-1.51244		DOWN
C20:0$1tms	1	0.492427	0.552905	0.000909023	0.00120121	0.492427	0.552905	-1.02202	-0.854896	DOWN
2-Oxoglutarate$2tms	0.940239	1	0.30869	0.000156436	0.000231525	1.06356	0.328311	0.088901	-1.60687		DOWN
Aconitate$3tms	1	0.550183	0.198393	1.48e-05	2.71e-05	0.550183	0.198393	-0.862018	-2.33357		DOWN
Ascorbate$4tms	1	0.382125	0.00436353	1.4e-09	8.21e-09	0.382125	0.00436353	-1.38788	-7.84029	DOWN	DOWN
Citrate$4tms	0.642048	1	0.412564	3.79e-06	7.68e-06	1.55752	0.642574	0.639246	-0.638065
Dehydroascorbate$2	1	0.623254	0.129511	1.33e-11	3.27e-10	0.623254	0.129511	-0.682107	-2.94886		DOWN
Dehydroascorbate$3	1	0.491597	0.0768549	8.36e-10	5.62e-09	0.491597	0.0768549	-1.02445	-3.70172	DOWN	DOWN
Dehydroascorbate$6	1	0.17644	0.0287453	2.64e-10	2.35e-09	0.17644	0.0287453	-2.50275	-5.12053	DOWN	DOWN
Fumarate$2tms	1	0.821987	0.177519	1.5e-06	3.41e-06	0.821987	0.177519	-0.282813	-2.49396		DOWN
Gallic-acid$4tms	1	0.749343	0.891503	0.045773	0.0513212	0.749343	0.891503	-0.416301	-0.165689
Glycerate$3tms	1	0.467882	0.26838	1.17e-05	2.19e-05	0.467882	0.26838	-1.09578	-1.89765	DOWN	DOWN
Glycolate$2tms	1	0.997729	0.645569	0.00129148	0.00166208	0.997729	0.645569	-0.00327946	-0.631356
Hydroxyglutarate$3tms	1	0.549837	0.213775	2.81e-06	6.12e-06	0.549837	0.213775	-0.862925	-2.22583		DOWN
Itaconate$2tms	1	0.591166	0.479206	0.00207077	0.00261943	0.591166	0.479206	-0.758364	-1.06128		DOWN
Lactate$2tms	0.57983	1	0.91617	0.910361	0.916553	1.72464	1.58007	0.786299	0.659986
Malate$3tms	1	0.765117	0.220726	1.47e-09	8.21e-09	0.765117	0.220726	-0.386248	-2.17967		DOWN
Maleate$2tms	1	0.49934	0.247086	2e-05	3.48e-05	0.49934	0.247086	-1.00191	-2.01692	DOWN	DOWN
Malonate$2tms	1	0.783712	0.0627188	2.5e-09	1.23e-08	0.783712	0.0627188	-0.351605	-3.99496		DOWN
Nicotinate$1tms	1	0.770108	0.82806	0.144037	0.154474	0.770108	0.82806	-0.376867	-0.272192
Oxalate$2tms	1	0.675592	0.532646	0.0002216	0.000312351	0.675592	0.532646	-0.565776	-0.908752
Pantothenate$3tms	1	0.62958	0.0732493	8.03e-08	2.58e-07	0.62958	0.0732493	-0.667538	-3.77104		DOWN
Pipecolate$2tms	1	0.362864	0.33891	3e-07	8.22e-07	0.362864	0.33891	-1.4625	-1.56103	DOWN	DOWN
Pyruvate$1tms	1	0.592253	0.214359	0.000807577	0.00108656	0.592253	0.214359	-0.755714	-2.2219		DOWN
Quinate$5tms	1	0.549859	0.341184	4.31e-05	7.01e-05	0.549859	0.341184	-0.862866	-1.55138		DOWN
Salicylate$2tms	1	0.3486	0.341604	8.54e-07	2.11e-06	0.3486	0.341604	-1.52036	-1.5496	DOWN	DOWN
Succinate$2tms	1	0.402635	0.0698811	1.48e-10	1.57e-09	0.402635	0.0698811	-1.31246	-3.83895	DOWN	DOWN
Threonate$4tms	1	0.208713	0.0480217	2.23e-08	7.96e-08	0.208713	0.0480217	-2.26041	-4.38017	DOWN	DOWN
Uric-acid$4tms	1	0.543254	0.294649	1.97e-05	3.46e-05	0.543254	0.294649	-0.880301	-1.76293		DOWN
Allantoin$4tms	0.901853	1	0.00494767	9.7e-10	6.24e-09	1.10883	0.00548612	0.149036	-7.51		DOWN
Arabitol$5tms	1	0.293839	0.0905097	0.000108376	0.000165357	0.293839	0.0905097	-1.7669	-3.46578	DOWN	DOWN
Erythritol$4tms	1	0.349809	0.215685	1.61e-05	2.91e-05	0.349809	0.215685	-1.51536	-2.213	DOWN	DOWN
Glycerol$3tms	1	0.741072	0.769351	0.286324	0.300538	0.741072	0.769351	-0.432315	-0.378287
Guanine$3tms	1	0.0842881	0.0411979	1.36e-08	5.27e-08	0.0842881	0.0411979	-3.56853	-4.60128	DOWN	DOWN
Mannitol$6tms	1	0.12164	0.0410367	0.000147373	0.000220316	0.12164	0.0410367	-3.03931	-4.60694	DOWN	DOWN
myo-inositol$6tms	1	0.404622	0.176297	3.38e-10	2.63e-09	0.404622	0.176297	-1.30535	-2.50392	DOWN	DOWN
Putrescine$4tms	1	0.0418401	0.144812	9.64e-08	3.03e-07	0.0418401	0.144812	-4.57897	-2.78775	DOWN	DOWN
Ribitol$5tms	1	0.184991	0.0508957	1.15e-10	1.55e-09	0.184991	0.0508957	-2.43448	-4.29631	DOWN	DOWN
Sorbitol$6tms	1	0.810697	0.712909	5.31e-05	8.37e-05	0.810697	0.712909	-0.302764	-0.48821
Sulfamate$2tms	1	0.354033	0.320414	0.000533669	0.000724615	0.354033	0.320414	-1.49804	-1.64199	DOWN	DOWN
Sulfate$2tms	1	0.609828	0.474308	0.00924348	0.0109443	0.609828	0.474308	-0.713527	-1.0761		DOWN
Thiodiglycol$2tms	0.52063	0.402128	1	1.88e-05	3.36e-05	0.772387	1.92075	-0.372605	0.941669
Uridine$4tms	1	0.156126	0.0127568	3.41e-06	7.12e-06	0.156126	0.0127568	-2.67922	-6.29259	DOWN	DOWN
3-Phosphoglycerate$4tms	0.481113	1	0.327743	0.00117609	0.00152685	2.07851	0.681218	1.05555	-0.553811	UP
Fructose-6-P$meox1	1	0.408621	0.199846	7.76e-06	1.49e-05	0.408621	0.199846	-1.29116	-2.32304	DOWN	DOWN
Glucose-6-P$SUM	1	0.57417	0.306057	3.93e-05	6.6e-05	0.57417	0.306057	-0.800451	-1.70813		DOWN
Glycerol-3-P$4tms	1	0.411392	0.144785	2.8e-10	2.35e-09	0.411392	0.144785	-1.28141	-2.78801	DOWN	DOWN
Myo-inositol-1P$7tms	1	0.287966	0.279265	2.13e-05	3.67e-05	0.287966	0.279265	-1.79603	-1.84029	DOWN	DOWN
Phosphoenolpyruvate$3tms	0.68841	1	0.339053	0.000893628	0.0011915	1.45262	0.492517	0.538661	-1.02176		DOWN
Phosphate$3tms	1	0.927815	0.300333	4.52e-10	3.35e-09	0.927815	0.300333	-0.108091	-1.73537		DOWN
Pyrophosphate$4tms	1	0.988462	0.701575	0.461931	0.474763	0.988462	0.701575	-0.0167431	-0.51133
Ribose-5-P$5tms	1	0.153866	0.146373	5.11e-07	1.35e-06	0.153866	0.146373	-2.70026	-2.77227	DOWN	DOWN
Arabinose$meox1	1	0.307242	0.0623815	1.06e-07	3.27e-07	0.307242	0.0623815	-1.70255	-4.00274	DOWN	DOWN
Cellobiose$meox1	1	0.462657	0.120214	5.53e-09	2.56e-08	0.462657	0.120214	-1.11198	-3.05632	DOWN	DOWN
Fructose$SUM	0.822769	1	0.5383	0.0123132	0.0141268	1.21541	0.654254	0.281441	-0.612078
Galactose$meox1	1	0.390958	0.107372	3.52e-08	1.21e-07	0.390958	0.107372	-1.35491	-3.21931	DOWN	DOWN
Gentiobiose$meox1	0.423679	0.963609	1	0.0119377	0.0138029	2.27439	2.36028	1.18548	1.23896	UP	UP
Glucopyranose$4tms	1	0.432245	0.565264	4.78e-06	9.43e-06	0.432245	0.565264	-1.21008	-0.823003	DOWN
Glucose$meox1	0.513968	1	0.255812	4.13e-05	6.87e-05	1.94564	0.497718	0.960248	-1.0066		DOWN
Levoglucosan$3tms	1	0.496294	0.757211	0.000322925	0.000442526	0.496294	0.757211	-1.01073	-0.401232	DOWN
Maltose$meox1	1	0.543612	0.210922	4.2e-05	6.91e-05	0.543612	0.210922	-0.879351	-2.24522		DOWN
Mannose$meox1	1	0.37558	0.0267902	7.97e-11	1.47e-09	0.37558	0.0267902	-1.41281	-5.22215	DOWN	DOWN
Raffinose$11tms	0.220632	0.675598	1	8.44e-05	0.000130135	3.06211	4.53244	1.61452	2.18029	UP	UP
Rhamnose$meox1	1	0.391914	0.165612	2.48e-07	7.05e-07	0.391914	0.165612	-1.35139	-2.59412	DOWN	DOWN
Ribose$4tms	1	0.175211	0.0925196	2.98e-09	1.42e-08	0.175211	0.0925196	-2.51284	-3.4341	DOWN	DOWN
Sucrose$8tms	0.819808	1	0.940732	0.0155293	0.0176795	1.2198	1.1475	0.286642	0.198497
Trehalose$8tms	1	0.123246	0.503254	4.64e-07	1.25e-06	0.123246	0.503254	-3.02038	-0.990642	DOWN
Xylose$meox2	1	0.480597	0.181437	3.59e-06	7.37e-06	0.480597	0.181437	-1.0571	-2.46246	DOWN	DOWN
Unk(1139/184)	1	0.732172	0.702902	0.0601693	0.0669553	0.732172	0.702902	-0.449746	-0.508605
Unk(1239/248)	1	0.220247	0.0204254	1.39e-10	1.57e-09	0.220247	0.0204254	-2.18281	-5.61349	DOWN	DOWN
Unk(1250/157)	1	0.763524	0.687586	0.00503325	0.00605627	0.763524	0.687586	-0.389254	-0.540388
Unk(1284/198)	0.9749	0.874385	1	0.578425	0.590392	0.896898	1.02575	-0.156985	0.0366744
Unk(1310/199)	1	0.728167	0.687912	0.010377	0.0121889	0.728167	0.687912	-0.45766	-0.539704
Unk(1336/117)	1	0.750649	0.685116	0.00662842	0.00791134	0.750649	0.685116	-0.41379	-0.545579
Unk(1355/145)	1	0.758374	0.696875	0.00273334	0.00337112	0.758374	0.696875	-0.399018	-0.521029
Unk(1371/247)	1	0.217091	0.0524833	1.41e-10	1.57e-09	0.217091	0.0524833	-2.20363	-4.252	DOWN	DOWN
Unk(1506/159)	1	0.720507	0.641502	0.00380465	0.00465362	0.720507	0.641502	-0.472916	-0.640475
Unk(1536/327)	0.942233	0.799323	1	0.281169	0.297235	0.848329	1.06131	-0.237304	0.0858448
Unk(1564/313)	1	0.607307	0.566552	0.136475	0.147432	0.607307	0.566552	-0.719502	-0.819721
Unk(1660/275)	1	0.0462315	0.0275555	1.5e-09	8.21e-09	0.0462315	0.0275555	-4.43498	-5.18151	DOWN	DOWN
Unk(1722/198)	1	0.369929	0.354816	6.34e-07	1.65e-06	0.369929	0.354816	-1.43468	-1.49486	DOWN	DOWN
Unk(1738/394)	1	0.935317	0.878226	0.663178	0.672262	0.935317	0.878226	-0.0964722	-0.187336
Unk(1748/259)	0.704211	1	0.730691	0.26266	0.279666	1.42003	1.0376	0.50592	0.0532521
Unk(1791/316)	1	0.432813	0.0912938	6.69e-08	2.2e-07	0.432813	0.0912938	-1.20818	-3.45334	DOWN	DOWN
Unk(1804/299)	0.220845	1	0.777174	0.00156734	0.00199971	4.52807	3.5191	2.1789	1.81521	UP	UP
Unk(1838/123)	1	0.426049	0.0834213	2.17e-11	4.58e-10	0.426049	0.0834213	-1.23091	-3.58344	DOWN	DOWN
Unk(1898/84)	0.612394	0.732452	1	0.0331309	0.0374303	1.19605	1.63294	0.258274	0.707468
Unk(1964/217)	0.799468	1	0.386016	0.345625	0.360229	1.25083	0.482842	0.322889	-1.05038
Unk(2122/399)	1	0.34001	0.111453	5.7e-09	2.56e-08	0.34001	0.111453	-1.55635	-3.16549	DOWN	DOWN
Unk(2134/293)	0.865227	1	0.378072	0.000173287	0.000251086	1.15577	0.436963	0.208849	-1.19442		DOWN
Unk(2204/299)	1	0.544226	0.312733	9.66e-07	2.34e-06	0.544226	0.312733	-0.877721	-1.677		DOWN
Unk(2222/351)	1	0.785809	0.525835	5.45e-08	1.83e-07	0.785809	0.525835	-0.34775	-0.927318
Unk(2688/425)	0.352604	0.570845	1	0.00108349	0.00141908	1.61894	2.83604	0.695048	1.50388		UP
Unk(2770/369)	0.60336	1	0.733951	0.0112454	0.0131048	1.65739	1.21644	0.728909	0.282665
Unk(2800/369)	0.450265	1	0.922564	4.4e-05	7.07e-05	2.22091	2.04893	1.15115	1.03487	UP	UP
Unk(2810/257)	0.681757	0.853614	1	0.0693944	0.0766446	1.25208	1.4668	0.324326	0.552671
Unk(2943/531)	0.303171	1	0.666406	3.26e-05	5.55e-05	3.29847	2.19812	1.72179	1.13627	UP	UP
Unk(2980/531)	0.206879	1	0.890689	1.02e-06	2.45e-06	4.83374	4.30536	2.27314	2.10613	UP	UP
Unk(2982/369)	0.155319	1	0.556597	1.41e-05	2.61e-05	6.43836	3.58357	2.68669	1.8414	UP	UP
Unk(3033/531)	0.33899	0.995493	1	8.1e-05	0.000126146	2.93664	2.94994	1.55417	1.56069	UP	UP
Unk(3122/204)	1	0.53225	0.344157	0.00026351	0.00036792	0.53225	0.344157	-0.909824	-1.53886		DOWN
Unk(3281/575)	1	0.893973	0.906025	0.931868	0.931868	0.893973	0.906025	-0.161697	-0.142377
Unk(3352/386)	1	0.383652	0.241226	0.000129318	0.000195296	0.383652	0.241226	-1.38213	-2.05154	DOWN	DOWN
Unk(3612/369)	0.0339075	0.114471	1	4.14e-06	8.28e-06	3.37598	29.492	1.75531	4.88225	UP	UP
Unk(3664/369)	0.254447	0.501689	1	4.64e-05	7.39e-05	1.97168	3.93009	0.979427	1.97456		UP
